# Supplementary material for: Structure-Guided Design of a Domain-Selective Bromodomain and Extra Terminal N-Terminal Bromodomain Chemical Probe
Source: J Med Chem. 2023 Nov 15;66(23):15728–49. doi: 10.1021/acs.jmedchem.3c00906 (PMC10726358; doi:10.1021/acs.jmedchem.3c00906)
Supplement: Supplementary file 2 — jm3c00906_si_002.csv [file jm3c00906_si_002.csv]

Compound No.	SMILES	BRD4 BD1 pIC50	BRD4 BD2 pIC50	hWB MCP-1 pIC50
(R)-12	CC(=O)N1CCC[C@H](CN2C3=CC=CC=C3N=C2C2=CN(C)C(=O)C(C)=C2)C1 |a:7|	7.5 ± 0.26 (9)	6.3 ± 0.13 (10)
(S)-12	CC(=O)N1CCC[C@@H](CN2C3=CC=CC=C3N=C2C2=CN(C)C(=O)C(C)=C2)C1 |a:7|	8.0 ± 0.11 (2)	6.2 ± 0.06 (3)
13	CC1=CC(C2=NC3=CC=CC=C3N2CC2CCOCC2)=CN(C)C1=O	7.2 ± 0.13 (10)	6.4 ± 0.12 (10)
14	CC(=O)N1CCC[C@@H](CN2C(C3=CN(C)C(=O)C(C)=C3)=NC3=C2C=CC(Br)=C3)C1 |a:7|	8.0 ± 0.06 (2)	6.3 ± 0.01 (2)
19	CC1=CC(C2=NC3=CC=CC=C3N2C[C@@H]2CCCNC2)=CN(C)C1=O |a:14|	6.2 ± 0.14 (2)	5.0 ± 0.09 (2)
21	CC1=CC(C2=NC3=CC=CC=C3N2C[C@@H]2CCCN(C(=O)CCCN)C2)=CN(C)C1=O |a:14|	7.8 ± 0.17 (4)	5.6 ± 0.06 (4)	6.3 ± 0.34 (2)
22	CC1=CC(C2=NC3=CC=CC=C3N2C[C@@H]2CCCN(C(=O)C3CNC3)C2)=CN(C)C1=O |a:14|	8.0 ± 0.25 (3)	5.9 ± 0.08 (3)	6.2 ± 0.07 (4)
23	CC1=CC(C2=NC3=CC=CC=C3N2C[C@@H]2CCCN(C(=O)[C@H]3C[C@H](N)C3)C2)=CN(C)C1=O |&1:14,21,23|	7.9 ± 0.14 (3)	5.4 ± 0.05 (3)	6.7 ± 0.09 (3)
24	CC1=CC(C2=NC3=CC=CC=C3N2C[C@@H]2CCCN(C(=O)[C@H]3CCNC3)C2)=CN(C)C1=O |a:14,21|	7.6 ± 0.16 (3)	5.3 ± 0.06 (3)	6.0 ± 0.03 (4)
25	CC1=CC(C2=NC3=CC=CC=C3N2C[C@@H]2CCCN(C(=O)[C@H]3CC[C@H](N)C3)C2)=CN(C)C1=O |a:14,21,24|	7.7 ± 0.09 (3)	5.0 ± 0.03 (3)	6.0 ± 0.11 (3)
26	CC1=CC(C2=NC3=CC=CC=C3N2C[C@@H]2CCCN(C(=O)C3=CN=CN3)C2)=CN(C)C1=O |a:14|	7.0 ± 0.04 (3)	4.9 ± 0.07 (2)	5.6 (1)
27	CC1=CC(C2=NC3=CC=CC=C3N2C[C@@H]2CCCN(C(=O)C3CCNCC3)C2)=CN(C)C1=O |a:14|	7.5 ± 0.07 (4)	4.9 ± 0.1 (4)	6.0 ± 0.19 (3)
28	CC1=CC(C2=NC3=CC=CC=C3N2C[C@@H]2CCCN(C(=O)[C@H]3CC[C@@H](N)CC3)C2)=CN(C)C1=O |a:14,&1:21,24|	7.9 ± 0.1 (2)	5.1 ± 0.03 (2)	6.5 ± 0.12 (3)
29	CC1=CC(C2=NC3=CC=CC=C3N2C[C@@H]2CCCN(C(=O)C3CCCN(C)C3)C2)=CN(C)C1=O |a:14|	6.8 ± 0.07 (3)	5.1 ± 0.06 (3)	5.8 (1)
30	CC1=CC(C2=NC3=CC=CC=C3N2C[C@@H]2CCCN(C(=O)C3CCN(C)CC3)C2)=CN(C)C1=O |a:14|	7.6 ± 0.17 (9)	4.8 ± 0.13 (9)	6.6 ± 0.18 (73)
31	CC1=CC(C2=NC3=CC=CC=C3N2C[C@@H]2CCCN(C(=O)C3CCN(C(C)C)CC3)C2)=CN(C)C1=O |a:14|	7.8 ± 0.17 (9)	4.8 ± 0.15 (9)	6.9 ± 0.61 (8)
32	CC1=CC(C2=NC3=CC=CC=C3N2C[C@@H]2CCCN(C(=O)C3CCOCC3)C2)=CN(C)C1=O |a:14|	6.7 ± 0.07 (3)	4.7 ± 0.26 (3)	6.1 ± 0.11 (4)
33	CC(=O)N1CCC(C(=O)N2CCC[C@@H](CN3C4=CC=CC=C4N=C3C3=CN(C)C(=O)C(C)=C3)C2)CC1 |a:13|	6.5 ± 0.11 (3)	4.7 ± 0.15 (3)	5.7 ± 0.21 (3)
34	CC1=CC(C2=NC3=CC=CC=C3N2C[C@@H]2CCCN(C(=O)C3CCN(CCF)CC3)C2)=CN(C)C1=O |a:14|	7.6 ± 0.04 (3)	4.7 ± 0.18 (3)	7.2 ± 0.09 (3)
35	CC1=CC(C2=NC3=CC=CC=C3N2C[C@@H]2CCCN(C(=O)C3CCN(CC(F)F)CC3)C2)=CN(C)C1=O |a:14|	6.7 ± 0.09 (3)	4.7 ± 0.2 (3)	6.2 ± 0.08 (2)
36	CC1=CC(C2=NC3=CC=CC=C3N2C[C@@H]2CCCN(C(=O)C3CCN(CC(F)(F)F)CC3)C2)=CN(C)C1=O |a:14|	6.3 ± 0.04 (3)	4.7 ± 0.14 (3)	5.9 ± 0.21 (4)
