# Supplementary material for: Structure-Guided Design of a Domain-Selective Bromodomain and Extra Terminal N-Terminal Bromodomain Chemical Probe
Source: J Med Chem. 2023 Nov 15;66(23):15728–49. doi: 10.1021/acs.jmedchem.3c00906 (PMC10726358; doi:10.1021/acs.jmedchem.3c00906)
Supplement: Supplementary file 3 — jm3c00906_si_003.pdb [file jm3c00906_si_003.pdb]

HEADER    SIGNALING PROTEIN                       06-FEB-07   2OSS
TITLE     CRYSTAL STRUCTURE OF THE BROMO DOMAIN 1 IN HUMAN BROMODOMAIN
TITLE    2 CONTAINING PROTEIN 4 (BRD4)
EXPDTA    X-RAY DIFFRACTION
REMARK   2 RESOLUTION.    1.35 ANGSTROMS
REMARK   3  R VALUE : 0.149000
REMARK   3  FREE R VALUE : 0.174000
REMARK   4 2OSS COMPLIES WITH FORMAT V. 2.3, 09-JULY-1998
REMARK 200  TEMPERATURE           (KELVIN) : 100.00
REMARK 200  PH                             : 7.50
REMARK 350 BIOMOLECULE: 1
REMARK 350 APPLY THE FOLLOWING TO CHAINS: A
REMARK 350   BIOMT1  1   1.000000 0.000000 0.000000   0.000000
REMARK 350   BIOMT2  1   0.000000 1.000000 0.000000   0.000000
REMARK 350   BIOMT3  1   0.000000 0.000000 1.000000   0.000000
REMARK 888
REMARK 888 WRITTEN BY MAESTRO (A PRODUCT OF SCHRODINGER, LLC)
CRYST1   37.418   44.139   78.413  90.00  90.00  90.00 P 21 21 21    4
ATOM      1  CH3 ACE A  41     -33.510  -2.738   1.715  1.00  0.00           C  
ATOM      2  C   ACE A  41     -32.031  -2.898   1.376  1.00  0.00           C  
ATOM      3  O   ACE A  41     -31.708  -3.446   0.323  1.00  0.00           O  
ATOM      4 HH31 ACE A  41     -33.655  -2.216   2.661  1.00  0.00           H  
ATOM      5 HH32 ACE A  41     -34.015  -2.169   0.932  1.00  0.00           H  
ATOM      6 HH33 ACE A  41     -33.986  -3.716   1.788  1.00  0.00           H  
ATOM      7  N   SER A  42     -31.153  -2.412   2.274  0.50 15.78           N  
ATOM      8  CA  SER A  42     -29.682  -2.405   2.197  0.50 15.73           C  
ATOM      9  C   SER A  42     -29.106  -1.487   1.097  0.50 15.13           C  
ATOM     10  O   SER A  42     -29.824  -1.065   0.190  0.50 14.33           O  
ATOM     11  CB  SER A  42     -29.114  -3.845   2.107  0.50 15.97           C  
ATOM     12  OG  SER A  42     -29.235  -4.493   3.355  0.50 16.91           O  
ATOM     13  H   SER A  42     -31.527  -1.977   3.105  1.00 15.78           H  
ATOM     14  HA  SER A  42     -29.341  -1.971   3.138  1.00 15.73           H  
ATOM     15  HB3 SER A  42     -28.051  -3.831   1.863  1.00 15.97           H  
ATOM     16  HB2 SER A  42     -29.595  -4.443   1.334  1.00 15.97           H  
ATOM     17  HG  SER A  42     -30.165  -4.670   3.516  1.00 16.91           H  
ATOM     18  N   MET A  43     -27.800  -1.188   1.210  0.50 14.80           N  
ATOM     19  CA  MET A  43     -27.051  -0.360   0.263  0.50 14.82           C  
ATOM     20  C   MET A  43     -25.640  -0.927   0.041  0.50 14.22           C  
ATOM     21  O   MET A  43     -25.076  -1.562   0.933  0.50 14.58           O  
ATOM     22  CB  MET A  43     -26.951   1.094   0.782  0.50 14.97           C  
ATOM     23  CG  MET A  43     -28.288   1.853   0.830  0.50 14.91           C  
ATOM     24  SD  MET A  43     -28.161   3.595   1.324  0.50 15.29           S  
ATOM     25  CE  MET A  43     -27.371   4.310  -0.144  0.50 16.33           C  
ATOM     26  H   MET A  43     -27.260  -1.573   1.971  1.00 14.80           H  
ATOM     27  HA  MET A  43     -27.554  -0.360  -0.706  1.00 14.82           H  
ATOM     28  HB3 MET A  43     -26.257   1.652   0.154  1.00 14.97           H  
ATOM     29  HB2 MET A  43     -26.509   1.095   1.779  1.00 14.97           H  
ATOM     30  HG3 MET A  43     -28.959   1.373   1.541  1.00 14.91           H  
ATOM     31  HG2 MET A  43     -28.780   1.806  -0.141  1.00 14.91           H  
ATOM     32  HE1 MET A  43     -27.316   5.394  -0.047  1.00 16.33           H  
ATOM     33  HE2 MET A  43     -26.358   3.928  -0.266  1.00 16.33           H  
ATOM     34  HE3 MET A  43     -27.945   4.074  -1.040  1.00 16.33           H  
ATOM     35  N   ASN A  44     -25.088  -0.612  -1.141  1.00 13.56           N  
ATOM     36  CA  ASN A  44     -23.676  -0.761  -1.498  1.00 11.73           C  
ATOM     37  C   ASN A  44     -23.102   0.658  -1.682  1.00 10.26           C  
ATOM     38  O   ASN A  44     -23.761   1.476  -2.330  1.00 10.88           O  
ATOM     39  CB  ASN A  44     -23.574  -1.507  -2.851  1.00 11.17           C  
ATOM     40  CG  ASN A  44     -23.976  -2.982  -2.794  1.00 10.23           C  
ATOM     41  OD1 ASN A  44     -23.618  -3.699  -1.864  1.00 10.92           O  
ATOM     42  ND2 ASN A  44     -24.701  -3.443  -3.814  1.00 11.42           N  
ATOM     43  H   ASN A  44     -25.636  -0.084  -1.806  1.00 13.56           H  
ATOM     44  HA  ASN A  44     -23.172  -1.331  -0.717  1.00 11.73           H  
ATOM     45  HB3 ASN A  44     -22.540  -1.484  -3.199  1.00 11.17           H  
ATOM     46  HB2 ASN A  44     -24.162  -0.994  -3.614  1.00 11.17           H  
ATOM     47 HD22 ASN A  44     -24.991  -4.415  -3.848  1.00 11.42           H  
ATOM     48 HD21 ASN A  44     -24.967  -2.832  -4.572  1.00 11.42           H  
ATOM     49  N   PRO A  45     -21.884   0.936  -1.159  1.00  9.29           N  
ATOM     50  CA  PRO A  45     -21.180   2.197  -1.462  1.00  9.13           C  
ATOM     51  C   PRO A  45     -20.635   2.234  -2.914  1.00  9.29           C  
ATOM     52  O   PRO A  45     -20.651   1.199  -3.586  1.00  9.55           O  
ATOM     53  CB  PRO A  45     -20.050   2.209  -0.419  1.00  9.11           C  
ATOM     54  CG  PRO A  45     -19.708   0.743  -0.217  1.00  8.99           C  
ATOM     55  CD  PRO A  45     -21.060   0.046  -0.340  1.00  9.31           C  
ATOM     56  HA  PRO A  45     -21.855   3.036  -1.294  1.00  9.13           H  
ATOM     57  HB3 PRO A  45     -20.425   2.631   0.515  1.00  9.11           H  
ATOM     58  HB2 PRO A  45     -19.177   2.793  -0.711  1.00  9.11           H  
ATOM     59  HG3 PRO A  45     -19.202   0.546   0.728  1.00  8.99           H  
ATOM     60  HG2 PRO A  45     -19.053   0.411  -1.024  1.00  8.99           H  
ATOM     61  HD2 PRO A  45     -20.943  -0.939  -0.791  1.00  9.31           H  
ATOM     62  HD3 PRO A  45     -21.526  -0.068   0.640  1.00  9.31           H  
ATOM     63  N   PRO A  46     -20.115   3.401  -3.366  1.00  9.72           N  
ATOM     64  CA  PRO A  46     -19.402   3.499  -4.658  1.00 10.12           C  
ATOM     65  C   PRO A  46     -18.149   2.591  -4.723  1.00 10.02           C  
ATOM     66  O   PRO A  46     -17.457   2.471  -3.709  1.00  9.91           O  
ATOM     67  CB  PRO A  46     -19.006   4.987  -4.735  1.00 10.63           C  
ATOM     68  CG  PRO A  46     -19.986   5.707  -3.827  1.00 11.85           C  
ATOM     69  CD  PRO A  46     -20.207   4.704  -2.706  1.00  9.99           C  
ATOM     70  HA  PRO A  46     -20.135   3.268  -5.430  1.00 10.12           H  
ATOM     71  HB3 PRO A  46     -19.033   5.373  -5.755  1.00 10.63           H  
ATOM     72  HB2 PRO A  46     -17.994   5.143  -4.356  1.00 10.63           H  
ATOM     73  HG3 PRO A  46     -20.924   5.868  -4.361  1.00 11.85           H  
ATOM     74  HG2 PRO A  46     -19.626   6.675  -3.477  1.00 11.85           H  
ATOM     75  HD2 PRO A  46     -19.415   4.783  -1.961  1.00  9.99           H  
ATOM     76  HD3 PRO A  46     -21.164   4.888  -2.217  1.00  9.99           H  
ATOM     77  N   PRO A  47     -17.866   1.979  -5.898  1.00  9.54           N  
ATOM     78  CA  PRO A  47     -16.678   1.121  -6.068  1.00  9.80           C  
ATOM     79  C   PRO A  47     -15.357   1.928  -6.102  1.00  9.44           C  
ATOM     80  O   PRO A  47     -15.408   3.150  -6.264  1.00  9.73           O  
ATOM     81  CB  PRO A  47     -16.958   0.405  -7.401  1.00 10.49           C  
ATOM     82  CG  PRO A  47     -17.788   1.399  -8.199  1.00 11.15           C  
ATOM     83  CD  PRO A  47     -18.651   2.063  -7.131  1.00 10.41           C  
ATOM     84  HA  PRO A  47     -16.653   0.400  -5.251  1.00  9.80           H  
ATOM     85  HB3 PRO A  47     -17.543  -0.496  -7.212  1.00 10.49           H  
ATOM     86  HB2 PRO A  47     -16.058   0.098  -7.938  1.00 10.49           H  
ATOM     87  HG3 PRO A  47     -18.367   0.939  -9.000  1.00 11.15           H  
ATOM     88  HG2 PRO A  47     -17.127   2.143  -8.647  1.00 11.15           H  
ATOM     89  HD2 PRO A  47     -18.896   3.089  -7.408  1.00 10.41           H  
ATOM     90  HD3 PRO A  47     -19.580   1.508  -6.994  1.00 10.41           H  
ATOM     91  N   PRO A  48     -14.192   1.247  -5.975  1.00  9.02           N  
ATOM     92  CA  PRO A  48     -12.883   1.925  -6.024  1.00  9.14           C  
ATOM     93  C   PRO A  48     -12.571   2.470  -7.430  1.00  9.99           C  
ATOM     94  O   PRO A  48     -12.713   1.740  -8.410  1.00  9.89           O  
ATOM     95  CB  PRO A  48     -11.872   0.855  -5.570  1.00  9.16           C  
ATOM     96  CG  PRO A  48     -12.701  -0.305  -5.039  1.00  8.90           C  
ATOM     97  CD  PRO A  48     -14.019  -0.192  -5.786  1.00  8.70           C  
ATOM     98  HA  PRO A  48     -12.891   2.736  -5.294  1.00  9.14           H  
ATOM     99  HB3 PRO A  48     -11.188   1.233  -4.809  1.00  9.16           H  
ATOM    100  HB2 PRO A  48     -11.254   0.533  -6.404  1.00  9.16           H  
ATOM    101  HG3 PRO A  48     -12.890  -0.145  -3.978  1.00  8.90           H  
ATOM    102  HG2 PRO A  48     -12.218  -1.276  -5.156  1.00  8.90           H  
ATOM    103  HD2 PRO A  48     -13.947  -0.664  -6.767  1.00  8.70           H  
ATOM    104  HD3 PRO A  48     -14.811  -0.687  -5.227  1.00  8.70           H  
ATOM    105  N   GLU A  49     -12.181   3.754  -7.469  1.00 10.88           N  
ATOM    106  CA  GLU A  49     -11.906   4.587  -8.643  1.00 11.72           C  
ATOM    107  C   GLU A  49     -11.007   3.918  -9.703  1.00 10.89           C  
ATOM    108  O   GLU A  49      -9.809   3.776  -9.470  1.00 10.51           O  
ATOM    109  CB  GLU A  49     -11.302   5.904  -8.111  1.00 12.71           C  
ATOM    110  CG  GLU A  49     -10.904   6.945  -9.173  1.00 14.04           C  
ATOM    111  CD  GLU A  49     -10.246   8.165  -8.526  1.00 14.52           C  
ATOM    112  OE1 GLU A  49      -9.053   8.048  -8.162  1.00 15.30           O  
ATOM    113  OE2 GLU A  49     -10.931   9.205  -8.422  1.00 18.38           O1-
ATOM    114  H   GLU A  49     -12.114   4.246  -6.591  1.00 10.88           H  
ATOM    115  HA  GLU A  49     -12.866   4.818  -9.107  1.00 11.72           H  
ATOM    116  HB3 GLU A  49     -10.435   5.671  -7.490  1.00 12.71           H  
ATOM    117  HB2 GLU A  49     -12.025   6.368  -7.437  1.00 12.71           H  
ATOM    118  HG3 GLU A  49     -11.785   7.248  -9.742  1.00 14.04           H  
ATOM    119  HG2 GLU A  49     -10.203   6.528  -9.897  1.00 14.04           H  
ATOM    120  N   THR A  50     -11.601   3.521 -10.839  1.00 10.29           N  
ATOM    121  CA  THR A  50     -10.900   2.848 -11.937  1.00 10.70           C  
ATOM    122  C   THR A  50     -10.329   3.822 -12.993  1.00 10.86           C  
ATOM    123  O   THR A  50      -9.595   3.369 -13.871  1.00 10.62           O  
ATOM    124  CB  THR A  50     -11.824   1.828 -12.657  1.00 11.07           C  
ATOM    125  OG1 THR A  50     -12.811   2.440 -13.470  1.00 13.81           O  
ATOM    126  CG2 THR A  50     -12.501   0.828 -11.707  1.00 12.35           C  
ATOM    127  H   THR A  50     -12.595   3.650 -10.961  1.00 10.29           H  
ATOM    128  HA  THR A  50     -10.058   2.290 -11.528  1.00 10.70           H  
ATOM    129  HB  THR A  50     -11.194   1.243 -13.327  1.00 11.07           H  
ATOM    130  HG1 THR A  50     -12.372   2.914 -14.180  1.00 13.81           H  
ATOM    131 HG21 THR A  50     -13.081   0.093 -12.261  1.00 12.35           H  
ATOM    132 HG22 THR A  50     -11.758   0.288 -11.123  1.00 12.35           H  
ATOM    133 HG23 THR A  50     -13.183   1.322 -11.015  1.00 12.35           H  
ATOM    134  N   SER A  51     -10.666   5.120 -12.897  1.00 10.27           N  
ATOM    135  CA  SER A  51     -10.231   6.162 -13.823  1.00 11.18           C  
ATOM    136  C   SER A  51     -10.156   7.510 -13.090  1.00 10.72           C  
ATOM    137  O   SER A  51     -11.068   7.849 -12.336  1.00 11.67           O  
ATOM    138  CB  SER A  51     -11.177   6.200 -15.044  1.00 11.54           C  
ATOM    139  OG  SER A  51     -10.762   7.164 -15.994  1.00 14.87           O  
ATOM    140  H   SER A  51     -11.262   5.429 -12.142  1.00 10.27           H  
ATOM    141  HA  SER A  51      -9.229   5.918 -14.181  1.00 11.18           H  
ATOM    142  HB3 SER A  51     -12.198   6.430 -14.735  1.00 11.54           H  
ATOM    143  HB2 SER A  51     -11.205   5.228 -15.538  1.00 11.54           H  
ATOM    144  HG  SER A  51     -11.374   7.149 -16.734  1.00 14.87           H  
ATOM    145  N   ASN A  52      -9.075   8.255 -13.360  1.00  9.82           N  
ATOM    146  CA  ASN A  52      -8.815   9.599 -12.849  1.00  9.85           C  
ATOM    147  C   ASN A  52      -7.869  10.262 -13.867  1.00  9.42           C  
ATOM    148  O   ASN A  52      -6.683   9.933 -13.844  1.00  8.84           O  
ATOM    149  CB  ASN A  52      -8.201   9.506 -11.428  1.00 10.03           C  
ATOM    150  CG  ASN A  52      -8.023  10.853 -10.706  1.00 12.85           C  
ATOM    151  OD1 ASN A  52      -7.713  11.874 -11.315  1.00 14.24           O  
ATOM    152  ND2 ASN A  52      -8.188  10.855  -9.383  1.00 16.04           N  
ATOM    153  H   ASN A  52      -8.383   7.896 -14.000  1.00  9.82           H  
ATOM    154  HA  ASN A  52      -9.747  10.158 -12.761  1.00  9.85           H  
ATOM    155  HB3 ASN A  52      -7.246   8.980 -11.443  1.00 10.03           H  
ATOM    156  HB2 ASN A  52      -8.865   8.898 -10.819  1.00 10.03           H  
ATOM    157 HD22 ASN A  52      -8.081  11.710  -8.857  1.00 16.04           H  
ATOM    158 HD21 ASN A  52      -8.472  10.011  -8.898  1.00 16.04           H  
ATOM    159  N   PRO A  53      -8.381  11.159 -14.744  1.00  9.79           N  
ATOM    160  CA  PRO A  53      -7.559  11.885 -15.737  1.00 10.29           C  
ATOM    161  C   PRO A  53      -6.345  12.663 -15.191  1.00 10.85           C  
ATOM    162  O   PRO A  53      -5.320  12.711 -15.871  1.00 13.45           O  
ATOM    163  CB  PRO A  53      -8.559  12.830 -16.423  1.00 10.35           C  
ATOM    164  CG  PRO A  53      -9.898  12.130 -16.282  1.00 10.96           C  
ATOM    165  CD  PRO A  53      -9.799  11.486 -14.906  1.00 10.06           C  
ATOM    166  HA  PRO A  53      -7.211  11.148 -16.463  1.00 10.29           H  
ATOM    167  HB3 PRO A  53      -8.304  13.031 -17.464  1.00 10.35           H  
ATOM    168  HB2 PRO A  53      -8.602  13.790 -15.903  1.00 10.35           H  
ATOM    169  HG3 PRO A  53      -9.981  11.352 -17.042  1.00 10.96           H  
ATOM    170  HG2 PRO A  53     -10.753  12.799 -16.388  1.00 10.96           H  
ATOM    171  HD2 PRO A  53     -10.085  12.195 -14.128  1.00 10.06           H  
ATOM    172  HD3 PRO A  53     -10.456  10.617 -14.844  1.00 10.06           H  
ATOM    173  N   ASN A  54      -6.479  13.239 -13.983  1.00 10.21           N  
ATOM    174  CA  ASN A  54      -5.451  14.054 -13.323  0.70 10.54           C  
ATOM    175  C   ASN A  54      -4.315  13.221 -12.695  1.00 10.27           C  
ATOM    176  O   ASN A  54      -3.240  13.778 -12.475  1.00 10.90           O  
ATOM    177  CB  ASN A  54      -6.101  14.963 -12.254  0.70 10.50           C  
ATOM    178  CG  ASN A  54      -7.141  15.930 -12.829  0.70  9.66           C  
ATOM    179  OD1 ASN A  54      -8.322  15.601 -12.904  0.70  9.45           O  
ATOM    180  ND2 ASN A  54      -6.710  17.126 -13.235  0.70 10.82           N  
ATOM    181  H   ASN A  54      -7.348  13.139 -13.477  1.00 10.21           H  
ATOM    182  HA  ASN A  54      -5.001  14.695 -14.084  1.00 10.54           H  
ATOM    183  HB3 ASN A  54      -5.335  15.547 -11.741  1.00 10.50           H  
ATOM    184  HB2 ASN A  54      -6.581  14.358 -11.483  1.00 10.50           H  
ATOM    185 HD22 ASN A  54      -7.367  17.792 -13.615  1.00 10.82           H  
ATOM    186 HD21 ASN A  54      -5.735  17.377 -13.158  1.00 10.82           H  
ATOM    187  N   LYS A  55      -4.552  11.924 -12.425  1.00  8.82           N  
ATOM    188  CA  LYS A  55      -3.552  10.994 -11.894  1.00  8.35           C  
ATOM    189  C   LYS A  55      -2.496  10.663 -12.979  1.00  8.49           C  
ATOM    190  O   LYS A  55      -2.897  10.369 -14.107  1.00  8.98           O  
ATOM    191  CB  LYS A  55      -4.282   9.716 -11.422  1.00  7.83           C  
ATOM    192  CG  LYS A  55      -3.375   8.723 -10.672  1.00  7.47           C  
ATOM    193  CD  LYS A  55      -4.126   7.474 -10.179  1.00  8.32           C  
ATOM    194  CE  LYS A  55      -3.281   6.550  -9.281  1.00  8.67           C  
ATOM    195  NZ  LYS A  55      -2.124   5.964  -9.983  1.00  8.15           N1+
ATOM    196  H   LYS A  55      -5.462  11.533 -12.630  1.00  8.82           H  
ATOM    197  HA  LYS A  55      -3.111  11.478 -11.024  1.00  8.35           H  
ATOM    198  HB3 LYS A  55      -4.746   9.211 -12.269  1.00  7.83           H  
ATOM    199  HB2 LYS A  55      -5.095  10.004 -10.753  1.00  7.83           H  
ATOM    200  HG3 LYS A  55      -2.927   9.229  -9.817  1.00  7.47           H  
ATOM    201  HG2 LYS A  55      -2.552   8.417 -11.319  1.00  7.47           H  
ATOM    202  HD3 LYS A  55      -4.503   6.914 -11.036  1.00  8.32           H  
ATOM    203  HD2 LYS A  55      -5.011   7.786  -9.622  1.00  8.32           H  
ATOM    204  HE3 LYS A  55      -3.898   5.734  -8.908  1.00  8.67           H  
ATOM    205  HE2 LYS A  55      -2.922   7.095  -8.407  1.00  8.67           H  
ATOM    206  HZ1 LYS A  55      -1.624   5.349  -9.351  1.00  8.15           H  
ATOM    207  HZ2 LYS A  55      -2.449   5.439 -10.784  1.00  8.15           H  
ATOM    208  HZ3 LYS A  55      -1.505   6.698 -10.295  1.00  8.15           H  
ATOM    209  N   PRO A  56      -1.184  10.715 -12.645  1.00  8.59           N  
ATOM    210  CA  PRO A  56      -0.111  10.355 -13.593  1.00  9.41           C  
ATOM    211  C   PRO A  56      -0.062   8.840 -13.887  1.00  9.10           C  
ATOM    212  O   PRO A  56      -0.213   8.036 -12.965  1.00  8.91           O  
ATOM    213  CB  PRO A  56       1.159  10.863 -12.892  1.00  9.77           C  
ATOM    214  CG  PRO A  56       0.849  10.760 -11.408  1.00 11.85           C  
ATOM    215  CD  PRO A  56      -0.632  11.113 -11.346  1.00  9.29           C  
ATOM    216  HA  PRO A  56      -0.244  10.896 -14.531  1.00  9.41           H  
ATOM    217  HB3 PRO A  56       1.320  11.909 -13.157  1.00  9.77           H  
ATOM    218  HB2 PRO A  56       2.062  10.321 -13.167  1.00  9.77           H  
ATOM    219  HG3 PRO A  56       1.474  11.403 -10.787  1.00 11.85           H  
ATOM    220  HG2 PRO A  56       0.997   9.731 -11.078  1.00 11.85           H  
ATOM    221  HD2 PRO A  56      -1.106  10.614 -10.502  1.00  9.29           H  
ATOM    222  HD3 PRO A  56      -0.763  12.190 -11.229  1.00  9.29           H  
ATOM    223  N   LYS A  57       0.123   8.494 -15.172  1.00  8.85           N  
ATOM    224  CA  LYS A  57       0.088   7.117 -15.679  1.00  9.62           C  
ATOM    225  C   LYS A  57       1.478   6.660 -16.163  1.00  8.98           C  
ATOM    226  O   LYS A  57       2.276   7.488 -16.602  1.00  8.65           O  
ATOM    227  CB  LYS A  57      -0.861   7.038 -16.899  1.00 10.40           C  
ATOM    228  CG  LYS A  57      -2.240   7.708 -16.776  1.00 11.49           C  
ATOM    229  CD  LYS A  57      -3.057   7.337 -15.525  1.00 12.73           C  
ATOM    230  CE  LYS A  57      -4.567   7.609 -15.664  1.00 13.10           C  
ATOM    231  NZ  LYS A  57      -4.864   8.991 -16.085  1.00 11.09           N1+
ATOM    232  H   LYS A  57       0.264   9.212 -15.867  1.00  8.85           H  
ATOM    233  HA  LYS A  57      -0.265   6.429 -14.909  1.00  9.62           H  
ATOM    234  HB3 LYS A  57      -1.001   5.989 -17.162  1.00 10.40           H  
ATOM    235  HB2 LYS A  57      -0.378   7.489 -17.768  1.00 10.40           H  
ATOM    236  HG3 LYS A  57      -2.813   7.444 -17.666  1.00 11.49           H  
ATOM    237  HG2 LYS A  57      -2.111   8.790 -16.818  1.00 11.49           H  
ATOM    238  HD3 LYS A  57      -2.677   7.880 -14.662  1.00 12.73           H  
ATOM    239  HD2 LYS A  57      -2.898   6.291 -15.279  1.00 12.73           H  
ATOM    240  HE3 LYS A  57      -5.064   7.421 -14.712  1.00 13.10           H  
ATOM    241  HE2 LYS A  57      -5.003   6.924 -16.391  1.00 13.10           H  
ATOM    242  HZ1 LYS A  57      -4.463   9.634 -15.415  1.00 11.09           H  
ATOM    243  HZ2 LYS A  57      -4.462   9.165 -16.995  1.00 11.09           H  
ATOM    244  HZ3 LYS A  57      -5.863   9.130 -16.122  1.00 11.09           H  
ATOM    245  N   ARG A  58       1.681   5.332 -16.185  1.00  9.24           N  
ATOM    246  CA  ARG A  58       2.656   4.645 -17.041  1.00 10.09           C  
ATOM    247  C   ARG A  58       2.042   3.336 -17.565  1.00 11.65           C  
ATOM    248  O   ARG A  58       1.101   2.810 -16.969  1.00 12.06           O  
ATOM    249  CB  ARG A  58       3.984   4.323 -16.308  1.00 10.69           C  
ATOM    250  CG  ARG A  58       4.788   5.537 -15.806  1.00  9.91           C  
ATOM    251  CD  ARG A  58       6.265   5.226 -15.475  1.00  9.61           C  
ATOM    252  NE  ARG A  58       6.413   4.351 -14.299  1.00  8.76           N  
ATOM    253  CZ  ARG A  58       7.447   3.556 -13.960  1.00  9.42           C  
ATOM    254  NH1 ARG A  58       8.569   3.472 -14.690  1.00 10.79           N  
ATOM    255  NH2 ARG A  58       7.341   2.811 -12.853  1.00 10.34           N1+
ATOM    256  H   ARG A  58       0.982   4.725 -15.774  1.00  9.24           H  
ATOM    257  HA  ARG A  58       2.871   5.273 -17.908  1.00 10.09           H  
ATOM    258  HB3 ARG A  58       4.625   3.766 -16.992  1.00 10.69           H  
ATOM    259  HB2 ARG A  58       3.787   3.645 -15.478  1.00 10.69           H  
ATOM    260  HG3 ARG A  58       4.287   5.871 -14.900  1.00  9.91           H  
ATOM    261  HG2 ARG A  58       4.739   6.377 -16.499  1.00  9.91           H  
ATOM    262  HD3 ARG A  58       6.858   6.137 -15.385  1.00  9.61           H  
ATOM    263  HD2 ARG A  58       6.682   4.672 -16.316  1.00  9.61           H  
ATOM    264  HE  ARG A  58       5.600   4.324 -13.694  1.00  8.76           H  
ATOM    265 HH12 ARG A  58       9.307   2.834 -14.417  1.00 10.79           H  
ATOM    266 HH11 ARG A  58       8.673   4.022 -15.530  1.00 10.79           H  
ATOM    267 HH22 ARG A  58       8.070   2.147 -12.615  1.00 10.34           H  
ATOM    268 HH21 ARG A  58       6.506   2.851 -12.288  1.00 10.34           H  
ATOM    269  N   GLN A  59       2.648   2.809 -18.642  1.00 13.73           N  
ATOM    270  CA  GLN A  59       2.444   1.448 -19.132  1.00 15.34           C  
ATOM    271  C   GLN A  59       3.825   0.781 -19.247  1.00 16.30           C  
ATOM    272  O   GLN A  59       4.482   0.862 -20.283  1.00 18.40           O  
ATOM    273  CB  GLN A  59       1.578   1.441 -20.417  1.00  0.00           C  
ATOM    274  CG  GLN A  59       2.103   2.235 -21.638  1.00  0.00           C  
ATOM    275  CD  GLN A  59       1.138   2.229 -22.829  1.00  0.00           C  
ATOM    276  OE1 GLN A  59       0.042   1.675 -22.768  1.00  0.00           O  
ATOM    277  NE2 GLN A  59       1.551   2.852 -23.935  1.00  0.00           N  
ATOM    278  H   GLN A  59       3.401   3.318 -19.083  1.00 13.73           H  
ATOM    279  HA  GLN A  59       1.889   0.872 -18.389  1.00 15.34           H  
ATOM    280  HB3 GLN A  59       0.594   1.828 -20.148  1.00  0.00           H  
ATOM    281  HB2 GLN A  59       1.413   0.403 -20.713  1.00  0.00           H  
ATOM    282  HG3 GLN A  59       3.045   1.825 -21.998  1.00  0.00           H  
ATOM    283  HG2 GLN A  59       2.297   3.271 -21.359  1.00  0.00           H  
ATOM    284 HE22 GLN A  59       0.955   2.875 -24.749  1.00  0.00           H  
ATOM    285 HE21 GLN A  59       2.456   3.298 -23.969  1.00  0.00           H  
ATOM    286  N   THR A  60       4.258   0.168 -18.136  1.00 16.19           N  
ATOM    287  CA  THR A  60       5.533  -0.542 -18.019  1.00 15.40           C  
ATOM    288  C   THR A  60       5.363  -2.028 -18.390  1.00 14.70           C  
ATOM    289  O   THR A  60       4.238  -2.525 -18.427  1.00 14.05           O  
ATOM    290  CB  THR A  60       6.082  -0.446 -16.565  1.00 15.19           C  
ATOM    291  OG1 THR A  60       5.398  -1.265 -15.634  1.00 16.02           O  
ATOM    292  CG2 THR A  60       6.140   0.990 -16.022  1.00 16.94           C  
ATOM    293  H   THR A  60       3.665   0.133 -17.319  1.00 16.19           H  
ATOM    294  HA  THR A  60       6.267  -0.101 -18.696  1.00 15.40           H  
ATOM    295  HB  THR A  60       7.110  -0.814 -16.580  1.00 15.19           H  
ATOM    296  HG1 THR A  60       5.737  -1.069 -14.756  1.00 16.02           H  
ATOM    297 HG21 THR A  60       6.639   1.015 -15.054  1.00 16.94           H  
ATOM    298 HG22 THR A  60       6.695   1.641 -16.697  1.00 16.94           H  
ATOM    299 HG23 THR A  60       5.145   1.416 -15.891  1.00 16.94           H  
ATOM    300  N   ASN A  61       6.489  -2.723 -18.624  1.00 13.90           N  
ATOM    301  CA  ASN A  61       6.533  -4.171 -18.872  1.00 13.39           C  
ATOM    302  C   ASN A  61       6.034  -5.025 -17.684  1.00 11.94           C  
ATOM    303  O   ASN A  61       5.560  -6.134 -17.921  1.00 11.02           O  
ATOM    304  CB  ASN A  61       7.939  -4.605 -19.349  1.00 14.22           C  
ATOM    305  CG  ASN A  61       9.069  -4.344 -18.346  1.00 16.43           C  
ATOM    306  OD1 ASN A  61       9.366  -3.195 -18.028  1.00 20.67           O  
ATOM    307  ND2 ASN A  61       9.713  -5.409 -17.865  1.00 18.30           N  
ATOM    308  H   ASN A  61       7.387  -2.260 -18.580  1.00 13.90           H  
ATOM    309  HA  ASN A  61       5.853  -4.353 -19.705  1.00 13.39           H  
ATOM    310  HB3 ASN A  61       8.188  -4.077 -20.271  1.00 14.22           H  
ATOM    311  HB2 ASN A  61       7.926  -5.664 -19.616  1.00 14.22           H  
ATOM    312 HD22 ASN A  61      10.494  -5.293 -17.232  1.00 18.30           H  
ATOM    313 HD21 ASN A  61       9.458  -6.338 -18.166  1.00 18.30           H  
ATOM    314  N   GLN A  62       6.110  -4.489 -16.451  1.00 10.75           N  
ATOM    315  CA  GLN A  62       5.525  -5.090 -15.253  1.00 10.28           C  
ATOM    316  C   GLN A  62       3.995  -4.959 -15.211  1.00  9.50           C  
ATOM    317  O   GLN A  62       3.334  -5.933 -14.866  1.00  9.05           O  
ATOM    318  CB  GLN A  62       6.137  -4.479 -13.982  1.00 10.48           C  
ATOM    319  CG  GLN A  62       7.609  -4.847 -13.769  1.00 11.45           C  
ATOM    320  CD  GLN A  62       8.186  -4.307 -12.456  1.00 12.05           C  
ATOM    321  OE1 GLN A  62       7.616  -3.424 -11.820  1.00 14.39           O  
ATOM    322  NE2 GLN A  62       9.342  -4.831 -12.050  1.00 14.63           N  
ATOM    323  H   GLN A  62       6.516  -3.571 -16.336  1.00 10.75           H  
ATOM    324  HA  GLN A  62       5.764  -6.156 -15.258  1.00 10.28           H  
ATOM    325  HB3 GLN A  62       5.578  -4.849 -13.122  1.00 10.48           H  
ATOM    326  HB2 GLN A  62       6.020  -3.394 -13.996  1.00 10.48           H  
ATOM    327  HG3 GLN A  62       8.222  -4.486 -14.596  1.00 11.45           H  
ATOM    328  HG2 GLN A  62       7.682  -5.933 -13.761  1.00 11.45           H  
ATOM    329 HE22 GLN A  62       9.774  -4.511 -11.195  1.00 14.63           H  
ATOM    330 HE21 GLN A  62       9.787  -5.554 -12.602  1.00 14.63           H  
ATOM    331  N   LEU A  63       3.464  -3.779 -15.575  1.00  8.74           N  
ATOM    332  CA  LEU A  63       2.026  -3.494 -15.670  1.00  8.76           C  
ATOM    333  C   LEU A  63       1.342  -4.266 -16.813  1.00  8.94           C  
ATOM    334  O   LEU A  63       0.203  -4.702 -16.650  1.00  8.14           O  
ATOM    335  CB  LEU A  63       1.820  -1.970 -15.827  1.00  8.45           C  
ATOM    336  CG  LEU A  63       2.045  -1.185 -14.516  1.00  8.55           C  
ATOM    337  CD1 LEU A  63       2.218   0.327 -14.777  1.00 10.21           C  
ATOM    338  CD2 LEU A  63       0.927  -1.474 -13.496  1.00  9.49           C  
ATOM    339  H   LEU A  63       4.080  -3.021 -15.839  1.00  8.74           H  
ATOM    340  HA  LEU A  63       1.555  -3.822 -14.743  1.00  8.76           H  
ATOM    341  HB3 LEU A  63       0.814  -1.755 -16.195  1.00  8.45           H  
ATOM    342  HB2 LEU A  63       2.496  -1.606 -16.601  1.00  8.45           H  
ATOM    343  HG  LEU A  63       2.983  -1.525 -14.074  1.00  8.55           H  
ATOM    344 HD11 LEU A  63       3.158   0.688 -14.357  1.00 10.21           H  
ATOM    345 HD12 LEU A  63       2.233   0.560 -15.841  1.00 10.21           H  
ATOM    346 HD13 LEU A  63       1.420   0.925 -14.337  1.00 10.21           H  
ATOM    347 HD21 LEU A  63       0.738  -0.627 -12.842  1.00  9.49           H  
ATOM    348 HD22 LEU A  63      -0.015  -1.732 -13.981  1.00  9.49           H  
ATOM    349 HD23 LEU A  63       1.197  -2.309 -12.854  1.00  9.49           H  
ATOM    350  N   GLN A  64       2.072  -4.463 -17.922  1.00  9.62           N  
ATOM    351  CA  GLN A  64       1.681  -5.302 -19.052  1.00 11.00           C  
ATOM    352  C   GLN A  64       1.700  -6.800 -18.706  1.00  9.46           C  
ATOM    353  O   GLN A  64       0.805  -7.514 -19.150  1.00  9.47           O  
ATOM    354  CB  GLN A  64       2.595  -4.989 -20.251  1.00 11.33           C  
ATOM    355  CG  GLN A  64       2.328  -3.596 -20.863  1.00 14.66           C  
ATOM    356  CD  GLN A  64       3.462  -3.105 -21.767  1.00 16.27           C  
ATOM    357  OE1 GLN A  64       4.269  -3.888 -22.262  1.00 21.93           O  
ATOM    358  NE2 GLN A  64       3.518  -1.792 -21.995  1.00 20.42           N  
ATOM    359  H   GLN A  64       2.988  -4.036 -17.986  1.00  9.62           H  
ATOM    360  HA  GLN A  64       0.655  -5.045 -19.326  1.00 11.00           H  
ATOM    361  HB3 GLN A  64       2.472  -5.744 -21.028  1.00 11.33           H  
ATOM    362  HB2 GLN A  64       3.633  -5.064 -19.923  1.00 11.33           H  
ATOM    363  HG3 GLN A  64       2.187  -2.857 -20.073  1.00 14.66           H  
ATOM    364  HG2 GLN A  64       1.399  -3.615 -21.433  1.00 14.66           H  
ATOM    365 HE22 GLN A  64       4.249  -1.411 -22.579  1.00 20.42           H  
ATOM    366 HE21 GLN A  64       2.846  -1.168 -21.575  1.00 20.42           H  
ATOM    367  N   TYR A  65       2.678  -7.235 -17.890  1.00  9.29           N  
ATOM    368  CA  TYR A  65       2.776  -8.593 -17.347  1.00  8.87           C  
ATOM    369  C   TYR A  65       1.676  -8.898 -16.311  1.00  8.63           C  
ATOM    370  O   TYR A  65       1.150 -10.009 -16.311  1.00  8.06           O  
ATOM    371  CB  TYR A  65       4.199  -8.816 -16.788  1.00  9.29           C  
ATOM    372  CG  TYR A  65       4.444 -10.150 -16.106  1.00  9.22           C  
ATOM    373  CD1 TYR A  65       4.841 -11.270 -16.864  1.00  9.92           C  
ATOM    374  CD2 TYR A  65       4.268 -10.274 -14.713  1.00  8.81           C  
ATOM    375  CE1 TYR A  65       5.056 -12.509 -16.232  1.00 10.48           C  
ATOM    376  CE2 TYR A  65       4.481 -11.513 -14.081  1.00  8.61           C  
ATOM    377  CZ  TYR A  65       4.871 -12.632 -14.842  1.00  9.53           C  
ATOM    378  OH  TYR A  65       5.070 -13.837 -14.237  1.00  9.81           O  
ATOM    379  H   TYR A  65       3.390  -6.586 -17.584  1.00  9.29           H  
ATOM    380  HA  TYR A  65       2.640  -9.289 -18.178  1.00  8.87           H  
ATOM    381  HB3 TYR A  65       4.442  -8.031 -16.073  1.00  9.29           H  
ATOM    382  HB2 TYR A  65       4.925  -8.711 -17.596  1.00  9.29           H  
ATOM    383  HD1 TYR A  65       4.978 -11.183 -17.931  1.00  9.92           H  
ATOM    384  HD2 TYR A  65       3.957  -9.421 -14.129  1.00  8.81           H  
ATOM    385  HE1 TYR A  65       5.360 -13.366 -16.815  1.00 10.48           H  
ATOM    386  HE2 TYR A  65       4.334 -11.592 -13.015  1.00  8.61           H  
ATOM    387  HH  TYR A  65       5.073 -13.771 -13.277  1.00  9.81           H  
ATOM    388  N   LEU A  66       1.324  -7.905 -15.477  1.00  7.72           N  
ATOM    389  CA  LEU A  66       0.224  -7.972 -14.511  1.00  7.83           C  
ATOM    390  C   LEU A  66      -1.142  -8.181 -15.184  1.00  7.45           C  
ATOM    391  O   LEU A  66      -1.966  -8.914 -14.641  1.00  7.90           O  
ATOM    392  CB  LEU A  66       0.213  -6.705 -13.631  1.00  7.82           C  
ATOM    393  CG  LEU A  66       1.248  -6.728 -12.487  1.00  9.28           C  
ATOM    394  CD1 LEU A  66       1.597  -5.306 -12.014  1.00 11.12           C  
ATOM    395  CD2 LEU A  66       0.783  -7.629 -11.325  1.00 11.59           C  
ATOM    396  H   LEU A  66       1.832  -7.030 -15.507  1.00  7.72           H  
ATOM    397  HA  LEU A  66       0.415  -8.833 -13.877  1.00  7.83           H  
ATOM    398  HB3 LEU A  66      -0.774  -6.542 -13.196  1.00  7.82           H  
ATOM    399  HB2 LEU A  66       0.390  -5.841 -14.270  1.00  7.82           H  
ATOM    400  HG  LEU A  66       2.169  -7.164 -12.875  1.00  9.28           H  
ATOM    401 HD11 LEU A  66       1.677  -5.232 -10.929  1.00 11.12           H  
ATOM    402 HD12 LEU A  66       2.556  -4.991 -12.423  1.00 11.12           H  
ATOM    403 HD13 LEU A  66       0.854  -4.579 -12.340  1.00 11.12           H  
ATOM    404 HD21 LEU A  66       1.562  -8.345 -11.079  1.00 11.59           H  
ATOM    405 HD22 LEU A  66       0.553  -7.068 -10.418  1.00 11.59           H  
ATOM    406 HD23 LEU A  66      -0.113  -8.198 -11.575  1.00 11.59           H  
ATOM    407  N   LEU A  67      -1.341  -7.564 -16.359  1.00  7.63           N  
ATOM    408  CA  LEU A  67      -2.526  -7.740 -17.191  1.00  8.36           C  
ATOM    409  C   LEU A  67      -2.502  -9.083 -17.942  1.00  8.63           C  
ATOM    410  O   LEU A  67      -3.461  -9.843 -17.838  1.00  9.38           O  
ATOM    411  CB  LEU A  67      -2.655  -6.516 -18.129  1.00  8.25           C  
ATOM    412  CG  LEU A  67      -3.847  -6.526 -19.116  1.00  9.74           C  
ATOM    413  CD1 LEU A  67      -5.201  -6.771 -18.426  1.00 11.17           C  
ATOM    414  CD2 LEU A  67      -3.874  -5.231 -19.954  1.00 11.11           C  
ATOM    415  H   LEU A  67      -0.620  -6.960 -16.729  1.00  7.63           H  
ATOM    416  HA  LEU A  67      -3.398  -7.754 -16.536  1.00  8.36           H  
ATOM    417  HB3 LEU A  67      -1.733  -6.408 -18.702  1.00  8.25           H  
ATOM    418  HB2 LEU A  67      -2.713  -5.620 -17.510  1.00  8.25           H  
ATOM    419  HG  LEU A  67      -3.691  -7.346 -19.819  1.00  9.74           H  
ATOM    420 HD11 LEU A  67      -6.035  -6.415 -19.032  1.00 11.17           H  
ATOM    421 HD12 LEU A  67      -5.363  -7.834 -18.256  1.00 11.17           H  
ATOM    422 HD13 LEU A  67      -5.260  -6.272 -17.461  1.00 11.17           H  
ATOM    423 HD21 LEU A  67      -3.896  -5.458 -21.020  1.00 11.11           H  
ATOM    424 HD22 LEU A  67      -4.747  -4.616 -19.733  1.00 11.11           H  
ATOM    425 HD23 LEU A  67      -2.998  -4.608 -19.775  1.00 11.11           H  
ATOM    426  N   ARG A  68      -1.417  -9.343 -18.690  1.00  8.92           N  
ATOM    427  CA  ARG A  68      -1.292 -10.469 -19.616  1.00 10.08           C  
ATOM    428  C   ARG A  68      -1.165 -11.850 -18.947  1.00  9.19           C  
ATOM    429  O   ARG A  68      -1.639 -12.823 -19.535  1.00 10.20           O  
ATOM    430  CB  ARG A  68      -0.111 -10.186 -20.575  1.00 10.98           C  
ATOM    431  CG  ARG A  68       0.174 -11.240 -21.665  1.00 15.30           C  
ATOM    432  CD  ARG A  68      -0.996 -11.481 -22.638  1.00 19.91           C  
ATOM    433  NE  ARG A  68      -0.718 -12.572 -23.588  1.00 22.02           N  
ATOM    434  CZ  ARG A  68      -0.910 -13.892 -23.402  1.00 22.91           C  
ATOM    435  NH1 ARG A  68      -1.392 -14.394 -22.254  1.00 23.87           N  
ATOM    436  NH2 ARG A  68      -0.608 -14.734 -24.398  1.00 23.78           N1+
ATOM    437  H   ARG A  68      -0.660  -8.670 -18.714  1.00  8.92           H  
ATOM    438  HA  ARG A  68      -2.211 -10.484 -20.203  1.00 10.08           H  
ATOM    439  HB3 ARG A  68       0.800 -10.068 -19.987  1.00 10.98           H  
ATOM    440  HB2 ARG A  68      -0.277  -9.224 -21.062  1.00 10.98           H  
ATOM    441  HG3 ARG A  68       0.564 -12.173 -21.255  1.00 15.30           H  
ATOM    442  HG2 ARG A  68       0.998 -10.821 -22.246  1.00 15.30           H  
ATOM    443  HD3 ARG A  68      -1.080 -10.601 -23.277  1.00 19.91           H  
ATOM    444  HD2 ARG A  68      -1.963 -11.583 -22.148  1.00 19.91           H  
ATOM    445  HE  ARG A  68      -0.316 -12.276 -24.467  1.00 22.02           H  
ATOM    446 HH12 ARG A  68      -1.530 -15.388 -22.143  1.00 23.87           H  
ATOM    447 HH11 ARG A  68      -1.596 -13.777 -21.477  1.00 23.87           H  
ATOM    448 HH22 ARG A  68      -0.740 -15.728 -24.287  1.00 23.78           H  
ATOM    449 HH21 ARG A  68      -0.247 -14.382 -25.273  1.00 23.78           H  
ATOM    450  N   VAL A  69      -0.521 -11.919 -17.769  1.00  8.43           N  
ATOM    451  CA  VAL A  69      -0.170 -13.175 -17.103  1.00  8.16           C  
ATOM    452  C   VAL A  69      -0.842 -13.293 -15.725  1.00  7.66           C  
ATOM    453  O   VAL A  69      -1.565 -14.266 -15.517  1.00  8.54           O  
ATOM    454  CB  VAL A  69       1.374 -13.345 -16.950  1.00  8.27           C  
ATOM    455  CG1 VAL A  69       1.803 -14.588 -16.139  1.00  9.67           C  
ATOM    456  CG2 VAL A  69       2.066 -13.362 -18.325  1.00  9.96           C  
ATOM    457  H   VAL A  69      -0.157 -11.075 -17.346  1.00  8.43           H  
ATOM    458  HA  VAL A  69      -0.526 -14.023 -17.692  1.00  8.16           H  
ATOM    459  HB  VAL A  69       1.772 -12.484 -16.414  1.00  8.27           H  
ATOM    460 HG11 VAL A  69       2.885 -14.716 -16.159  1.00  9.67           H  
ATOM    461 HG12 VAL A  69       1.521 -14.508 -15.089  1.00  9.67           H  
ATOM    462 HG13 VAL A  69       1.356 -15.497 -16.541  1.00  9.67           H  
ATOM    463 HG21 VAL A  69       3.139 -13.523 -18.229  1.00  9.96           H  
ATOM    464 HG22 VAL A  69       1.669 -14.157 -18.958  1.00  9.96           H  
ATOM    465 HG23 VAL A  69       1.932 -12.417 -18.852  1.00  9.96           H  
ATOM    466  N   VAL A  70      -0.582 -12.340 -14.809  1.00  7.13           N  
ATOM    467  CA  VAL A  70      -0.971 -12.442 -13.395  1.00  7.22           C  
ATOM    468  C   VAL A  70      -2.501 -12.440 -13.200  1.00  6.83           C  
ATOM    469  O   VAL A  70      -3.023 -13.373 -12.593  1.00  7.24           O  
ATOM    470  CB  VAL A  70      -0.348 -11.317 -12.518  1.00  7.31           C  
ATOM    471  CG1 VAL A  70      -0.701 -11.418 -11.020  1.00  8.24           C  
ATOM    472  CG2 VAL A  70       1.182 -11.248 -12.673  1.00  7.87           C  
ATOM    473  H   VAL A  70       0.008 -11.557 -15.056  1.00  7.13           H  
ATOM    474  HA  VAL A  70      -0.592 -13.398 -13.026  1.00  7.22           H  
ATOM    475  HB  VAL A  70      -0.750 -10.366 -12.857  1.00  7.31           H  
ATOM    476 HG11 VAL A  70      -0.180 -10.653 -10.443  1.00  8.24           H  
ATOM    477 HG12 VAL A  70      -1.766 -11.276 -10.835  1.00  8.24           H  
ATOM    478 HG13 VAL A  70      -0.415 -12.389 -10.614  1.00  8.24           H  
ATOM    479 HG21 VAL A  70       1.601 -10.424 -12.098  1.00  7.87           H  
ATOM    480 HG22 VAL A  70       1.655 -12.160 -12.318  1.00  7.87           H  
ATOM    481 HG23 VAL A  70       1.484 -11.095 -13.708  1.00  7.87           H  
ATOM    482  N   LEU A  71      -3.188 -11.427 -13.758  1.00  7.12           N  
ATOM    483  CA  LEU A  71      -4.647 -11.308 -13.750  0.60  7.70           C  
ATOM    484  C   LEU A  71      -5.330 -12.440 -14.531  1.00  7.65           C  
ATOM    485  O   LEU A  71      -6.304 -12.991 -14.033  1.00  8.20           O  
ATOM    486  CB  LEU A  71      -5.059  -9.920 -14.294  0.60  7.33           C  
ATOM    487  CG  LEU A  71      -6.583  -9.651 -14.390  0.60  7.80           C  
ATOM    488  CD1 LEU A  71      -7.306  -9.717 -13.027  0.60  6.35           C  
ATOM    489  CD2 LEU A  71      -6.848  -8.321 -15.105  0.60  9.52           C  
ATOM    490  H   LEU A  71      -2.686 -10.685 -14.228  1.00  7.12           H  
ATOM    491  HA  LEU A  71      -4.970 -11.383 -12.710  1.00  7.70           H  
ATOM    492  HB3 LEU A  71      -4.622  -9.801 -15.286  1.00  7.33           H  
ATOM    493  HB2 LEU A  71      -4.601  -9.141 -13.683  1.00  7.33           H  
ATOM    494  HG  LEU A  71      -7.026 -10.412 -15.032  1.00  7.80           H  
ATOM    495 HD11 LEU A  71      -7.957  -8.858 -12.862  1.00  6.35           H  
ATOM    496 HD12 LEU A  71      -7.931 -10.608 -12.966  1.00  6.35           H  
ATOM    497 HD13 LEU A  71      -6.609  -9.752 -12.191  1.00  6.35           H  
ATOM    498 HD21 LEU A  71      -7.802  -8.347 -15.630  1.00  9.52           H  
ATOM    499 HD22 LEU A  71      -6.868  -7.496 -14.395  1.00  9.52           H  
ATOM    500 HD23 LEU A  71      -6.082  -8.100 -15.847  1.00  9.52           H  
ATOM    501  N   LYS A  72      -4.811 -12.759 -15.727  1.00  8.45           N  
ATOM    502  CA  LYS A  72      -5.363 -13.759 -16.645  1.00  9.63           C  
ATOM    503  C   LYS A  72      -5.315 -15.205 -16.122  1.00  8.40           C  
ATOM    504  O   LYS A  72      -6.226 -15.965 -16.444  1.00  8.64           O  
ATOM    505  CB  LYS A  72      -4.676 -13.604 -18.021  1.00 11.21           C  
ATOM    506  CG  LYS A  72      -5.370 -12.666 -19.038  1.00 16.40           C  
ATOM    507  CD  LYS A  72      -6.148 -11.459 -18.465  1.00 20.75           C  
ATOM    508  CE  LYS A  72      -6.394 -10.322 -19.475  1.00 22.66           C  
ATOM    509  NZ  LYS A  72      -7.249 -10.730 -20.606  1.00 25.10           N1+
ATOM    510  H   LYS A  72      -4.002 -12.253 -16.059  1.00  8.45           H  
ATOM    511  HA  LYS A  72      -6.424 -13.531 -16.760  1.00  9.63           H  
ATOM    512  HB3 LYS A  72      -4.592 -14.577 -18.510  1.00 11.21           H  
ATOM    513  HB2 LYS A  72      -3.644 -13.288 -17.864  1.00 11.21           H  
ATOM    514  HG3 LYS A  72      -6.050 -13.262 -19.648  1.00 16.40           H  
ATOM    515  HG2 LYS A  72      -4.605 -12.302 -19.725  1.00 16.40           H  
ATOM    516  HD3 LYS A  72      -5.635 -11.050 -17.597  1.00 20.75           H  
ATOM    517  HD2 LYS A  72      -7.112 -11.801 -18.086  1.00 20.75           H  
ATOM    518  HE3 LYS A  72      -5.446  -9.949 -19.862  1.00 22.66           H  
ATOM    519  HE2 LYS A  72      -6.882  -9.487 -18.971  1.00 22.66           H  
ATOM    520  HZ1 LYS A  72      -8.147 -11.036 -20.261  1.00 25.10           H  
ATOM    521  HZ2 LYS A  72      -7.380  -9.944 -21.227  1.00 25.10           H  
ATOM    522  HZ3 LYS A  72      -6.805 -11.484 -21.109  1.00 25.10           H  
ATOM    523  N   THR A  73      -4.307 -15.547 -15.298  1.00  7.70           N  
ATOM    524  CA  THR A  73      -4.208 -16.845 -14.618  1.00  7.44           C  
ATOM    525  C   THR A  73      -5.264 -17.000 -13.502  1.00  6.82           C  
ATOM    526  O   THR A  73      -5.812 -18.090 -13.339  1.00  7.14           O  
ATOM    527  CB  THR A  73      -2.799 -17.065 -13.997  1.00  7.98           C  
ATOM    528  OG1 THR A  73      -1.834 -17.065 -15.031  1.00  9.32           O  
ATOM    529  CG2 THR A  73      -2.607 -18.373 -13.204  1.00  9.09           C  
ATOM    530  H   THR A  73      -3.590 -14.870 -15.079  1.00  7.70           H  
ATOM    531  HA  THR A  73      -4.386 -17.626 -15.358  1.00  7.44           H  
ATOM    532  HB  THR A  73      -2.561 -16.226 -13.341  1.00  7.98           H  
ATOM    533  HG1 THR A  73      -1.771 -16.170 -15.382  1.00  9.32           H  
ATOM    534 HG21 THR A  73      -1.573 -18.481 -12.874  1.00  9.09           H  
ATOM    535 HG22 THR A  73      -3.228 -18.404 -12.310  1.00  9.09           H  
ATOM    536 HG23 THR A  73      -2.855 -19.244 -13.810  1.00  9.09           H  
ATOM    537  N   LEU A  74      -5.539 -15.900 -12.781  1.00  6.69           N  
ATOM    538  CA  LEU A  74      -6.521 -15.830 -11.700  0.50  6.29           C  
ATOM    539  C   LEU A  74      -7.963 -15.762 -12.241  1.00  6.75           C  
ATOM    540  O   LEU A  74      -8.842 -16.409 -11.676  1.00  7.25           O  
ATOM    541  CB  LEU A  74      -6.227 -14.594 -10.816  0.50  6.20           C  
ATOM    542  CG  LEU A  74      -5.223 -14.767  -9.653  0.50  5.14           C  
ATOM    543  CD1 LEU A  74      -3.777 -15.103 -10.075  0.50  4.00           C  
ATOM    544  CD2 LEU A  74      -5.284 -13.543  -8.714  0.50  5.23           C  
ATOM    545  H   LEU A  74      -5.048 -15.040 -12.983  1.00  6.69           H  
ATOM    546  HA  LEU A  74      -6.437 -16.732 -11.090  1.00  6.29           H  
ATOM    547  HB3 LEU A  74      -7.166 -14.309 -10.344  1.00  6.20           H  
ATOM    548  HB2 LEU A  74      -5.942 -13.739 -11.432  1.00  6.20           H  
ATOM    549  HG  LEU A  74      -5.573 -15.619  -9.070  1.00  5.14           H  
ATOM    550 HD11 LEU A  74      -3.388 -15.915  -9.466  1.00  4.00           H  
ATOM    551 HD12 LEU A  74      -3.696 -15.425 -11.109  1.00  4.00           H  
ATOM    552 HD13 LEU A  74      -3.097 -14.261  -9.954  1.00  4.00           H  
ATOM    553 HD21 LEU A  74      -5.600 -13.847  -7.719  1.00  5.23           H  
ATOM    554 HD22 LEU A  74      -4.330 -13.028  -8.614  1.00  5.23           H  
ATOM    555 HD23 LEU A  74      -6.003 -12.797  -9.054  1.00  5.23           H  
ATOM    556  N   TRP A  75      -8.180 -14.969 -13.304  1.00  6.57           N  
ATOM    557  CA  TRP A  75      -9.484 -14.675 -13.903  1.00  7.38           C  
ATOM    558  C   TRP A  75     -10.109 -15.878 -14.630  1.00  7.72           C  
ATOM    559  O   TRP A  75     -11.326 -16.039 -14.561  1.00  8.59           O  
ATOM    560  CB  TRP A  75      -9.338 -13.451 -14.837  1.00  7.86           C  
ATOM    561  CG  TRP A  75     -10.595 -12.889 -15.438  1.00  8.06           C  
ATOM    562  CD1 TRP A  75     -11.216 -13.351 -16.548  1.00  9.89           C  
ATOM    563  CD2 TRP A  75     -11.433 -11.801 -14.938  1.00  7.05           C  
ATOM    564  NE1 TRP A  75     -12.375 -12.635 -16.764  1.00  9.82           N  
ATOM    565  CE2 TRP A  75     -12.564 -11.667 -15.800  1.00  8.17           C  
ATOM    566  CE3 TRP A  75     -11.356 -10.911 -13.841  1.00  7.22           C  
ATOM    567  CZ2 TRP A  75     -13.572 -10.712 -15.579  1.00  8.79           C  
ATOM    568  CZ3 TRP A  75     -12.363  -9.952 -13.608  1.00  8.06           C  
ATOM    569  CH2 TRP A  75     -13.470  -9.852 -14.471  1.00  8.08           C  
ATOM    570  H   TRP A  75      -7.399 -14.450 -13.688  1.00  6.57           H  
ATOM    571  HA  TRP A  75     -10.158 -14.395 -13.092  1.00  7.38           H  
ATOM    572  HB3 TRP A  75      -8.644 -13.681 -15.647  1.00  7.86           H  
ATOM    573  HB2 TRP A  75      -8.883 -12.635 -14.276  1.00  7.86           H  
ATOM    574  HD1 TRP A  75     -10.856 -14.172 -17.150  1.00  9.89           H  
ATOM    575  HE1 TRP A  75     -13.000 -12.830 -17.533  1.00  9.82           H  
ATOM    576  HE3 TRP A  75     -10.515 -10.973 -13.167  1.00  7.22           H  
ATOM    577  HZ2 TRP A  75     -14.418 -10.644 -16.246  1.00  8.79           H  
ATOM    578  HZ3 TRP A  75     -12.292  -9.296 -12.756  1.00  8.06           H  
ATOM    579  HH2 TRP A  75     -14.239  -9.118 -14.280  1.00  8.08           H  
ATOM    580  N   LYS A  76      -9.277 -16.698 -15.299  1.00  7.40           N  
ATOM    581  CA  LYS A  76      -9.718 -17.891 -16.034  1.00  8.15           C  
ATOM    582  C   LYS A  76     -10.032 -19.095 -15.121  1.00  7.79           C  
ATOM    583  O   LYS A  76     -10.587 -20.077 -15.614  1.00  8.34           O  
ATOM    584  CB  LYS A  76      -8.664 -18.244 -17.111  1.00  8.19           C  
ATOM    585  CG  LYS A  76      -7.402 -18.978 -16.608  1.00  7.59           C  
ATOM    586  CD  LYS A  76      -6.352 -19.174 -17.710  1.00  9.07           C  
ATOM    587  CE  LYS A  76      -5.184 -20.062 -17.250  1.00  9.80           C  
ATOM    588  NZ  LYS A  76      -4.156 -20.197 -18.296  1.00 11.13           N1+
ATOM    589  H   LYS A  76      -8.286 -16.500 -15.319  1.00  7.40           H  
ATOM    590  HA  LYS A  76     -10.644 -17.642 -16.555  1.00  8.15           H  
ATOM    591  HB3 LYS A  76      -8.385 -17.339 -17.654  1.00  8.19           H  
ATOM    592  HB2 LYS A  76      -9.139 -18.890 -17.850  1.00  8.19           H  
ATOM    593  HG3 LYS A  76      -7.675 -19.958 -16.216  1.00  7.59           H  
ATOM    594  HG2 LYS A  76      -6.962 -18.431 -15.774  1.00  7.59           H  
ATOM    595  HD3 LYS A  76      -5.977 -18.198 -18.022  1.00  9.07           H  
ATOM    596  HD2 LYS A  76      -6.829 -19.614 -18.588  1.00  9.07           H  
ATOM    597  HE3 LYS A  76      -5.549 -21.056 -16.990  1.00  9.80           H  
ATOM    598  HE2 LYS A  76      -4.719 -19.651 -16.355  1.00  9.80           H  
ATOM    599  HZ1 LYS A  76      -3.783 -19.286 -18.522  1.00 11.13           H  
ATOM    600  HZ2 LYS A  76      -3.411 -20.792 -17.962  1.00 11.13           H  
ATOM    601  HZ3 LYS A  76      -4.567 -20.607 -19.123  1.00 11.13           H  
ATOM    602  N   HIS A  77      -9.642 -19.019 -13.836  1.00  7.47           N  
ATOM    603  CA  HIS A  77      -9.775 -20.085 -12.845  1.00  7.66           C  
ATOM    604  C   HIS A  77     -11.238 -20.401 -12.487  1.00  7.37           C  
ATOM    605  O   HIS A  77     -12.104 -19.530 -12.580  1.00  7.77           O  
ATOM    606  CB  HIS A  77      -8.962 -19.690 -11.596  1.00  8.11           C  
ATOM    607  CG  HIS A  77      -8.488 -20.867 -10.783  1.00  7.81           C  
ATOM    608  ND1 HIS A  77      -9.140 -21.299  -9.624  1.00  7.87           N  
ATOM    609  CD2 HIS A  77      -7.412 -21.695 -11.024  1.00  9.14           C  
ATOM    610  CE1 HIS A  77      -8.440 -22.348  -9.213  1.00  8.57           C  
ATOM    611  NE2 HIS A  77      -7.404 -22.628 -10.004  1.00  9.26           N  
ATOM    612  H   HIS A  77      -9.208 -18.167 -13.507  1.00  7.47           H  
ATOM    613  HA  HIS A  77      -9.322 -20.973 -13.292  1.00  7.66           H  
ATOM    614  HB3 HIS A  77      -9.538 -19.019 -10.956  1.00  8.11           H  
ATOM    615  HB2 HIS A  77      -8.069 -19.135 -11.886  1.00  8.11           H  
ATOM    616  HD2 HIS A  77      -6.677 -21.694 -11.815  1.00  9.14           H  
ATOM    617  HE1 HIS A  77      -8.682 -22.923  -8.332  1.00  8.57           H  
ATOM    618  HE2 HIS A  77      -6.743 -23.381  -9.880  1.00  9.26           H  
ATOM    619  N   GLN A  78     -11.469 -21.648 -12.046  1.00  7.60           N  
ATOM    620  CA  GLN A  78     -12.765 -22.163 -11.588  0.70  7.92           C  
ATOM    621  C   GLN A  78     -13.304 -21.484 -10.314  1.00  7.49           C  
ATOM    622  O   GLN A  78     -14.508 -21.546 -10.072  1.00  8.78           O  
ATOM    623  CB  GLN A  78     -12.653 -23.686 -11.367  1.00  0.00           C  
ATOM    624  CG  GLN A  78     -12.388 -24.477 -12.663  1.00  0.00           C  
ATOM    625  CD  GLN A  78     -12.283 -25.986 -12.425  1.00  0.00           C  
ATOM    626  OE1 GLN A  78     -12.989 -26.546 -11.589  1.00  0.00           O  
ATOM    627  NE2 GLN A  78     -11.418 -26.660 -13.184  1.00  0.00           N  
ATOM    628  H   GLN A  78     -10.697 -22.296 -11.987  1.00  7.60           H  
ATOM    629  HA  GLN A  78     -13.493 -21.979 -12.380  1.00  7.92           H  
ATOM    630  HB3 GLN A  78     -13.576 -24.051 -10.911  1.00  0.00           H  
ATOM    631  HB2 GLN A  78     -11.861 -23.891 -10.645  1.00  0.00           H  
ATOM    632  HG3 GLN A  78     -11.469 -24.126 -13.135  1.00  0.00           H  
ATOM    633  HG2 GLN A  78     -13.195 -24.304 -13.376  1.00  0.00           H  
ATOM    634 HE22 GLN A  78     -11.322 -27.658 -13.070  1.00  0.00           H  
ATOM    635 HE21 GLN A  78     -10.857 -26.183 -13.875  1.00  0.00           H  
ATOM    636  N   PHE A  79     -12.408 -20.860  -9.532  1.00  7.00           N  
ATOM    637  CA  PHE A  79     -12.707 -20.184  -8.270  1.00  7.18           C  
ATOM    638  C   PHE A  79     -12.680 -18.647  -8.388  1.00  6.74           C  
ATOM    639  O   PHE A  79     -12.716 -17.974  -7.360  1.00  7.25           O  
ATOM    640  CB  PHE A  79     -11.703 -20.682  -7.207  1.00  7.48           C  
ATOM    641  CG  PHE A  79     -11.711 -22.171  -6.883  1.00  7.87           C  
ATOM    642  CD1 PHE A  79     -12.892 -22.945  -6.945  1.00  8.88           C  
ATOM    643  CD2 PHE A  79     -10.553 -22.752  -6.325  1.00  9.31           C  
ATOM    644  CE1 PHE A  79     -12.879 -24.272  -6.534  1.00  9.34           C  
ATOM    645  CE2 PHE A  79     -10.559 -24.078  -5.918  1.00 10.58           C  
ATOM    646  CZ  PHE A  79     -11.716 -24.837  -6.028  1.00 10.39           C  
ATOM    647  H   PHE A  79     -11.432 -20.873  -9.800  1.00  7.00           H  
ATOM    648  HA  PHE A  79     -13.718 -20.424  -7.946  1.00  7.18           H  
ATOM    649  HB3 PHE A  79     -11.872 -20.158  -6.271  1.00  7.48           H  
ATOM    650  HB2 PHE A  79     -10.693 -20.405  -7.512  1.00  7.48           H  
ATOM    651  HD1 PHE A  79     -13.817 -22.526  -7.309  1.00  8.88           H  
ATOM    652  HD2 PHE A  79      -9.656 -22.164  -6.219  1.00  9.31           H  
ATOM    653  HE1 PHE A  79     -13.781 -24.862  -6.596  1.00  9.34           H  
ATOM    654  HE2 PHE A  79      -9.662 -24.518  -5.505  1.00 10.58           H  
ATOM    655  HZ  PHE A  79     -11.716 -25.868  -5.704  1.00 10.39           H  
ATOM    656  N   ALA A  80     -12.623 -18.116  -9.622  1.00  6.92           N  
ATOM    657  CA  ALA A  80     -12.548 -16.685  -9.921  1.00  6.86           C  
ATOM    658  C   ALA A  80     -13.811 -15.881  -9.562  1.00  6.42           C  
ATOM    659  O   ALA A  80     -13.682 -14.722  -9.175  1.00  6.05           O  
ATOM    660  CB  ALA A  80     -12.248 -16.524 -11.419  1.00  8.15           C  
ATOM    661  H   ALA A  80     -12.599 -18.733 -10.422  1.00  6.92           H  
ATOM    662  HA  ALA A  80     -11.712 -16.266  -9.360  1.00  6.86           H  
ATOM    663  HB1 ALA A  80     -12.124 -15.478 -11.697  1.00  8.15           H  
ATOM    664  HB2 ALA A  80     -11.333 -17.046 -11.695  1.00  8.15           H  
ATOM    665  HB3 ALA A  80     -13.052 -16.931 -12.033  1.00  8.15           H  
ATOM    666  N   TRP A  81     -14.995 -16.495  -9.728  1.00  6.38           N  
ATOM    667  CA  TRP A  81     -16.303 -15.830  -9.780  1.00  6.67           C  
ATOM    668  C   TRP A  81     -16.807 -14.988  -8.581  1.00  6.41           C  
ATOM    669  O   TRP A  81     -17.553 -14.045  -8.849  1.00  6.91           O  
ATOM    670  CB  TRP A  81     -17.383 -16.804 -10.295  1.00  6.79           C  
ATOM    671  CG  TRP A  81     -17.528 -18.090  -9.535  1.00  6.73           C  
ATOM    672  CD1 TRP A  81     -16.846 -19.227  -9.797  1.00  7.68           C  
ATOM    673  CD2 TRP A  81     -18.323 -18.366  -8.339  1.00  7.27           C  
ATOM    674  NE1 TRP A  81     -17.166 -20.187  -8.862  1.00  8.13           N  
ATOM    675  CE2 TRP A  81     -18.074 -19.715  -7.936  1.00  7.64           C  
ATOM    676  CE3 TRP A  81     -19.217 -17.615  -7.541  1.00  7.71           C  
ATOM    677  CZ2 TRP A  81     -18.685 -20.290  -6.808  1.00  8.07           C  
ATOM    678  CZ3 TRP A  81     -19.827 -18.179  -6.402  1.00  8.38           C  
ATOM    679  CH2 TRP A  81     -19.566 -19.512  -6.035  1.00  8.37           C  
ATOM    680  H   TRP A  81     -14.996 -17.466 -10.005  1.00  6.38           H  
ATOM    681  HA  TRP A  81     -16.195 -15.085 -10.569  1.00  6.67           H  
ATOM    682  HB3 TRP A  81     -17.169 -17.055 -11.335  1.00  6.79           H  
ATOM    683  HB2 TRP A  81     -18.357 -16.312 -10.311  1.00  6.79           H  
ATOM    684  HD1 TRP A  81     -16.147 -19.346 -10.613  1.00  7.68           H  
ATOM    685  HE1 TRP A  81     -16.759 -21.112  -8.878  1.00  8.13           H  
ATOM    686  HE3 TRP A  81     -19.429 -16.588  -7.802  1.00  7.71           H  
ATOM    687  HZ2 TRP A  81     -18.472 -21.312  -6.532  1.00  8.07           H  
ATOM    688  HZ3 TRP A  81     -20.498 -17.585  -5.804  1.00  8.38           H  
ATOM    689  HH2 TRP A  81     -20.038 -19.936  -5.161  1.00  8.37           H  
ATOM    690  N   PRO A  82     -16.382 -15.229  -7.316  1.00  5.88           N  
ATOM    691  CA  PRO A  82     -16.683 -14.287  -6.218  1.00  6.23           C  
ATOM    692  C   PRO A  82     -15.860 -12.986  -6.270  1.00  6.28           C  
ATOM    693  O   PRO A  82     -16.304 -11.973  -5.733  1.00  7.46           O  
ATOM    694  CB  PRO A  82     -16.382 -15.083  -4.935  1.00  6.58           C  
ATOM    695  CG  PRO A  82     -16.279 -16.534  -5.364  1.00  6.30           C  
ATOM    696  CD  PRO A  82     -15.752 -16.437  -6.788  1.00  6.19           C  
ATOM    697  HA  PRO A  82     -17.747 -14.048  -6.247  1.00  6.23           H  
ATOM    698  HB3 PRO A  82     -17.155 -14.945  -4.180  1.00  6.58           H  
ATOM    699  HB2 PRO A  82     -15.433 -14.774  -4.495  1.00  6.58           H  
ATOM    700  HG3 PRO A  82     -17.273 -16.981  -5.375  1.00  6.30           H  
ATOM    701  HG2 PRO A  82     -15.649 -17.128  -4.702  1.00  6.30           H  
ATOM    702  HD2 PRO A  82     -14.674 -16.290  -6.781  1.00  6.19           H  
ATOM    703  HD3 PRO A  82     -15.966 -17.342  -7.352  1.00  6.19           H  
ATOM    704  N   PHE A  83     -14.676 -13.055  -6.898  1.00  5.62           N  
ATOM    705  CA  PHE A  83     -13.656 -12.010  -6.910  1.00  6.04           C  
ATOM    706  C   PHE A  83     -13.659 -11.198  -8.218  1.00  5.83           C  
ATOM    707  O   PHE A  83     -12.983 -10.175  -8.262  1.00  6.28           O  
ATOM    708  CB  PHE A  83     -12.275 -12.668  -6.688  1.00  6.47           C  
ATOM    709  CG  PHE A  83     -12.177 -13.557  -5.461  1.00  6.28           C  
ATOM    710  CD1 PHE A  83     -12.014 -12.997  -4.177  1.00  7.90           C  
ATOM    711  CD2 PHE A  83     -12.423 -14.940  -5.580  1.00  6.92           C  
ATOM    712  CE1 PHE A  83     -12.038 -13.819  -3.057  1.00  8.34           C  
ATOM    713  CE2 PHE A  83     -12.449 -15.743  -4.450  1.00  7.75           C  
ATOM    714  CZ  PHE A  83     -12.252 -15.185  -3.195  1.00  8.53           C  
ATOM    715  H   PHE A  83     -14.404 -13.925  -7.334  1.00  5.62           H  
ATOM    716  HA  PHE A  83     -13.830 -11.314  -6.088  1.00  6.04           H  
ATOM    717  HB3 PHE A  83     -11.515 -11.893  -6.600  1.00  6.47           H  
ATOM    718  HB2 PHE A  83     -11.996 -13.267  -7.554  1.00  6.47           H  
ATOM    719  HD1 PHE A  83     -11.870 -11.932  -4.064  1.00  7.90           H  
ATOM    720  HD2 PHE A  83     -12.587 -15.378  -6.553  1.00  6.92           H  
ATOM    721  HE1 PHE A  83     -11.901 -13.396  -2.074  1.00  8.34           H  
ATOM    722  HE2 PHE A  83     -12.631 -16.803  -4.548  1.00  7.75           H  
ATOM    723  HZ  PHE A  83     -12.274 -15.817  -2.321  1.00  8.53           H  
ATOM    724  N   GLN A  84     -14.403 -11.639  -9.251  1.00  5.67           N  
ATOM    725  CA  GLN A  84     -14.514 -10.989 -10.566  1.00  6.12           C  
ATOM    726  C   GLN A  84     -15.223  -9.618 -10.587  1.00  5.78           C  
ATOM    727  O   GLN A  84     -15.174  -8.949 -11.619  1.00  6.81           O  
ATOM    728  CB  GLN A  84     -15.171 -11.971 -11.564  1.00  6.48           C  
ATOM    729  CG  GLN A  84     -14.177 -12.987 -12.161  1.00  6.66           C  
ATOM    730  CD  GLN A  84     -14.826 -13.999 -13.110  1.00  7.24           C  
ATOM    731  OE1 GLN A  84     -16.037 -14.207 -13.091  1.00  9.25           O  
ATOM    732  NE2 GLN A  84     -14.014 -14.658 -13.937  1.00  9.04           N  
ATOM    733  H   GLN A  84     -14.929 -12.494  -9.139  1.00  5.67           H  
ATOM    734  HA  GLN A  84     -13.499 -10.794 -10.912  1.00  6.12           H  
ATOM    735  HB3 GLN A  84     -15.625 -11.427 -12.395  1.00  6.48           H  
ATOM    736  HB2 GLN A  84     -15.995 -12.490 -11.070  1.00  6.48           H  
ATOM    737  HG3 GLN A  84     -13.671 -13.531 -11.370  1.00  6.66           H  
ATOM    738  HG2 GLN A  84     -13.399 -12.455 -12.706  1.00  6.66           H  
ATOM    739 HE22 GLN A  84     -14.393 -15.347 -14.570  1.00  9.04           H  
ATOM    740 HE21 GLN A  84     -13.017 -14.492 -13.935  1.00  9.04           H  
ATOM    741  N   GLN A  85     -15.867  -9.226  -9.477  1.00  5.78           N  
ATOM    742  CA  GLN A  85     -16.685  -8.018  -9.349  1.00  6.33           C  
ATOM    743  C   GLN A  85     -16.805  -7.627  -7.857  1.00  6.21           C  
ATOM    744  O   GLN A  85     -16.515  -8.469  -7.005  1.00  6.16           O  
ATOM    745  CB  GLN A  85     -18.066  -8.240 -10.034  1.00  7.03           C  
ATOM    746  CG  GLN A  85     -19.077  -9.164  -9.307  1.00  7.54           C  
ATOM    747  CD  GLN A  85     -18.653 -10.635  -9.272  1.00  7.89           C  
ATOM    748  OE1 GLN A  85     -18.508 -11.265 -10.316  1.00  9.54           O  
ATOM    749  NE2 GLN A  85     -18.451 -11.187  -8.075  1.00  7.88           N  
ATOM    750  H   GLN A  85     -15.843  -9.818  -8.658  1.00  5.78           H  
ATOM    751  HA  GLN A  85     -16.147  -7.226  -9.868  1.00  6.33           H  
ATOM    752  HB3 GLN A  85     -17.917  -8.602 -11.053  1.00  7.03           H  
ATOM    753  HB2 GLN A  85     -18.548  -7.273 -10.166  1.00  7.03           H  
ATOM    754  HG3 GLN A  85     -20.032  -9.119  -9.831  1.00  7.54           H  
ATOM    755  HG2 GLN A  85     -19.281  -8.805  -8.298  1.00  7.54           H  
ATOM    756 HE22 GLN A  85     -18.164 -12.155  -8.018  1.00  7.88           H  
ATOM    757 HE21 GLN A  85     -18.557 -10.647  -7.228  1.00  7.88           H  
ATOM    758  N   PRO A  86     -17.266  -6.387  -7.550  1.00  6.35           N  
ATOM    759  CA  PRO A  86     -17.536  -5.949  -6.161  1.00  6.72           C  
ATOM    760  C   PRO A  86     -18.588  -6.803  -5.429  1.00  6.66           C  
ATOM    761  O   PRO A  86     -19.561  -7.232  -6.052  1.00  7.62           O  
ATOM    762  CB  PRO A  86     -18.009  -4.490  -6.313  1.00  7.55           C  
ATOM    763  CG  PRO A  86     -17.439  -4.029  -7.642  1.00  7.90           C  
ATOM    764  CD  PRO A  86     -17.510  -5.290  -8.490  1.00  7.12           C  
ATOM    765  HA  PRO A  86     -16.591  -5.974  -5.617  1.00  6.72           H  
ATOM    766  HB3 PRO A  86     -17.685  -3.858  -5.486  1.00  7.55           H  
ATOM    767  HB2 PRO A  86     -19.099  -4.436  -6.357  1.00  7.55           H  
ATOM    768  HG3 PRO A  86     -16.397  -3.734  -7.511  1.00  7.90           H  
ATOM    769  HG2 PRO A  86     -17.974  -3.183  -8.074  1.00  7.90           H  
ATOM    770  HD2 PRO A  86     -18.511  -5.398  -8.908  1.00  7.12           H  
ATOM    771  HD3 PRO A  86     -16.794  -5.234  -9.310  1.00  7.12           H  
ATOM    772  N   VAL A  87     -18.360  -7.033  -4.124  1.00  7.39           N  
ATOM    773  CA  VAL A  87     -19.240  -7.810  -3.246  1.00  7.83           C  
ATOM    774  C   VAL A  87     -20.593  -7.095  -3.059  1.00  8.07           C  
ATOM    775  O   VAL A  87     -20.651  -6.044  -2.421  1.00  7.67           O  
ATOM    776  CB  VAL A  87     -18.593  -8.048  -1.850  1.00  8.17           C  
ATOM    777  CG1 VAL A  87     -19.485  -8.848  -0.874  1.00  9.46           C  
ATOM    778  CG2 VAL A  87     -17.232  -8.747  -1.989  1.00  8.73           C  
ATOM    779  H   VAL A  87     -17.538  -6.640  -3.687  1.00  7.39           H  
ATOM    780  HA  VAL A  87     -19.411  -8.782  -3.715  1.00  7.83           H  
ATOM    781  HB  VAL A  87     -18.403  -7.081  -1.381  1.00  8.17           H  
ATOM    782 HG11 VAL A  87     -18.961  -9.051   0.060  1.00  9.46           H  
ATOM    783 HG12 VAL A  87     -20.395  -8.312  -0.608  1.00  9.46           H  
ATOM    784 HG13 VAL A  87     -19.774  -9.809  -1.302  1.00  9.46           H  
ATOM    785 HG21 VAL A  87     -16.825  -9.035  -1.020  1.00  8.73           H  
ATOM    786 HG22 VAL A  87     -17.318  -9.646  -2.598  1.00  8.73           H  
ATOM    787 HG23 VAL A  87     -16.497  -8.095  -2.462  1.00  8.73           H  
ATOM    788  N   ASP A  88     -21.648  -7.672  -3.653  1.00  8.46           N  
ATOM    789  CA  ASP A  88     -23.001  -7.122  -3.669  1.00  9.18           C  
ATOM    790  C   ASP A  88     -23.706  -7.496  -2.350  1.00  8.51           C  
ATOM    791  O   ASP A  88     -24.408  -8.503  -2.295  1.00  8.55           O  
ATOM    792  CB  ASP A  88     -23.735  -7.591  -4.955  1.00  9.75           C  
ATOM    793  CG  ASP A  88     -25.100  -6.958  -5.287  1.00 11.12           C  
ATOM    794  OD1 ASP A  88     -25.675  -6.240  -4.438  1.00  9.52           O  
ATOM    795  OD2 ASP A  88     -25.587  -7.260  -6.398  1.00 16.44           O1-
ATOM    796  H   ASP A  88     -21.515  -8.529  -4.171  1.00  8.46           H  
ATOM    797  HA  ASP A  88     -22.929  -6.033  -3.717  1.00  9.18           H  
ATOM    798  HB3 ASP A  88     -23.853  -8.675  -4.929  1.00  9.75           H  
ATOM    799  HB2 ASP A  88     -23.075  -7.411  -5.807  1.00  9.75           H  
ATOM    800  N   ALA A  89     -23.490  -6.670  -1.313  1.00  8.58           N  
ATOM    801  CA  ALA A  89     -24.025  -6.837   0.041  1.00  8.98           C  
ATOM    802  C   ALA A  89     -25.560  -6.817   0.151  1.00  8.81           C  
ATOM    803  O   ALA A  89     -26.086  -7.342   1.132  1.00  9.16           O  
ATOM    804  CB  ALA A  89     -23.410  -5.763   0.951  1.00 10.08           C  
ATOM    805  H   ALA A  89     -22.908  -5.856  -1.453  1.00  8.58           H  
ATOM    806  HA  ALA A  89     -23.699  -7.816   0.395  1.00  8.98           H  
ATOM    807  HB1 ALA A  89     -23.856  -5.778   1.945  1.00 10.08           H  
ATOM    808  HB2 ALA A  89     -22.337  -5.917   1.071  1.00 10.08           H  
ATOM    809  HB3 ALA A  89     -23.564  -4.761   0.552  1.00 10.08           H  
ATOM    810  N   VAL A  90     -26.249  -6.236  -0.846  1.00  9.07           N  
ATOM    811  CA  VAL A  90     -27.708  -6.216  -0.943  1.00  9.70           C  
ATOM    812  C   VAL A  90     -28.252  -7.595  -1.370  1.00  9.66           C  
ATOM    813  O   VAL A  90     -29.111  -8.144  -0.680  1.00  9.86           O  
ATOM    814  CB  VAL A  90     -28.193  -5.137  -1.957  1.00 10.12           C  
ATOM    815  CG1 VAL A  90     -29.721  -5.119  -2.173  1.00 11.78           C  
ATOM    816  CG2 VAL A  90     -27.711  -3.733  -1.556  1.00 11.61           C  
ATOM    817  H   VAL A  90     -25.745  -5.832  -1.624  1.00  9.07           H  
ATOM    818  HA  VAL A  90     -28.116  -5.975   0.040  1.00  9.70           H  
ATOM    819  HB  VAL A  90     -27.746  -5.346  -2.929  1.00 10.12           H  
ATOM    820 HG11 VAL A  90     -30.021  -4.276  -2.796  1.00 11.78           H  
ATOM    821 HG12 VAL A  90     -30.078  -6.020  -2.672  1.00 11.78           H  
ATOM    822 HG13 VAL A  90     -30.249  -5.032  -1.224  1.00 11.78           H  
ATOM    823 HG21 VAL A  90     -28.053  -2.974  -2.261  1.00 11.61           H  
ATOM    824 HG22 VAL A  90     -28.087  -3.466  -0.573  1.00 11.61           H  
ATOM    825 HG23 VAL A  90     -26.624  -3.671  -1.519  1.00 11.61           H  
ATOM    826  N   LYS A  91     -27.721  -8.123  -2.487  1.00  9.64           N  
ATOM    827  CA  LYS A  91     -28.102  -9.397  -3.101  1.00 10.78           C  
ATOM    828  C   LYS A  91     -27.696 -10.618  -2.259  1.00  9.89           C  
ATOM    829  O   LYS A  91     -28.495 -11.541  -2.105  1.00 10.35           O  
ATOM    830  CB  LYS A  91     -27.467  -9.443  -4.506  1.00  0.00           C  
ATOM    831  CG  LYS A  91     -27.725 -10.710  -5.340  1.00  0.00           C  
ATOM    832  CD  LYS A  91     -27.045 -10.620  -6.715  1.00  0.00           C  
ATOM    833  CE  LYS A  91     -27.210 -11.899  -7.549  1.00  0.00           C  
ATOM    834  NZ  LYS A  91     -26.515 -11.794  -8.845  1.00  0.00           N1+
ATOM    835  H   LYS A  91     -27.012  -7.598  -2.981  1.00  9.64           H  
ATOM    836  HA  LYS A  91     -29.188  -9.407  -3.211  1.00 10.78           H  
ATOM    837  HB3 LYS A  91     -26.388  -9.329  -4.399  1.00  0.00           H  
ATOM    838  HB2 LYS A  91     -27.812  -8.576  -5.071  1.00  0.00           H  
ATOM    839  HG3 LYS A  91     -28.800 -10.855  -5.463  1.00  0.00           H  
ATOM    840  HG2 LYS A  91     -27.348 -11.591  -4.820  1.00  0.00           H  
ATOM    841  HD3 LYS A  91     -25.985 -10.402  -6.574  1.00  0.00           H  
ATOM    842  HD2 LYS A  91     -27.460  -9.769  -7.259  1.00  0.00           H  
ATOM    843  HE3 LYS A  91     -28.266 -12.098  -7.732  1.00  0.00           H  
ATOM    844  HE2 LYS A  91     -26.810 -12.756  -7.006  1.00  0.00           H  
ATOM    845  HZ1 LYS A  91     -25.530 -11.635  -8.686  1.00  0.00           H  
ATOM    846  HZ2 LYS A  91     -26.639 -12.649  -9.367  1.00  0.00           H  
ATOM    847  HZ3 LYS A  91     -26.898 -11.021  -9.371  1.00  0.00           H  
ATOM    848  N   LEU A  92     -26.454 -10.597  -1.754  1.00  9.20           N  
ATOM    849  CA  LEU A  92     -25.830 -11.690  -1.009  1.00  9.56           C  
ATOM    850  C   LEU A  92     -26.215 -11.702   0.481  1.00  9.75           C  
ATOM    851  O   LEU A  92     -25.933 -12.696   1.150  1.00 10.52           O  
ATOM    852  CB  LEU A  92     -24.298 -11.584  -1.175  1.00  9.70           C  
ATOM    853  CG  LEU A  92     -23.805 -11.659  -2.637  1.00 10.79           C  
ATOM    854  CD1 LEU A  92     -22.305 -11.338  -2.715  1.00 12.64           C  
ATOM    855  CD2 LEU A  92     -24.142 -13.005  -3.300  1.00 13.46           C  
ATOM    856  H   LEU A  92     -25.862  -9.795  -1.936  1.00  9.20           H  
ATOM    857  HA  LEU A  92     -26.164 -12.640  -1.431  1.00  9.56           H  
ATOM    858  HB3 LEU A  92     -23.808 -12.366  -0.593  1.00  9.70           H  
ATOM    859  HB2 LEU A  92     -23.971 -10.640  -0.740  1.00  9.70           H  
ATOM    860  HG  LEU A  92     -24.306 -10.892  -3.226  1.00 10.79           H  
ATOM    861 HD11 LEU A  92     -21.914 -11.486  -3.722  1.00 12.64           H  
ATOM    862 HD12 LEU A  92     -22.113 -10.300  -2.444  1.00 12.64           H  
ATOM    863 HD13 LEU A  92     -21.731 -11.965  -2.032  1.00 12.64           H  
ATOM    864 HD21 LEU A  92     -23.375 -13.304  -4.010  1.00 13.46           H  
ATOM    865 HD22 LEU A  92     -24.247 -13.807  -2.568  1.00 13.46           H  
ATOM    866 HD23 LEU A  92     -25.078 -12.940  -3.856  1.00 13.46           H  
ATOM    867  N   ASN A  93     -26.838 -10.611   0.968  1.00  9.66           N  
ATOM    868  CA  ASN A  93     -27.267 -10.387   2.352  1.00 10.49           C  
ATOM    869  C   ASN A  93     -26.058 -10.354   3.310  1.00 10.02           C  
ATOM    870  O   ASN A  93     -25.921 -11.222   4.173  1.00 10.93           O  
ATOM    871  CB  ASN A  93     -28.362 -11.411   2.760  1.00 11.49           C  
ATOM    872  CG  ASN A  93     -29.248 -10.920   3.908  1.00 14.15           C  
ATOM    873  OD1 ASN A  93     -29.118 -11.381   5.038  1.00 17.30           O  
ATOM    874  ND2 ASN A  93     -30.159  -9.987   3.623  1.00 17.97           N  
ATOM    875  H   ASN A  93     -27.030  -9.851   0.332  1.00  9.66           H  
ATOM    876  HA  ASN A  93     -27.683  -9.380   2.418  1.00 10.49           H  
ATOM    877  HB3 ASN A  93     -27.939 -12.388   3.000  1.00 11.49           H  
ATOM    878  HB2 ASN A  93     -29.026 -11.579   1.911  1.00 11.49           H  
ATOM    879 HD22 ASN A  93     -30.762  -9.636   4.352  1.00 17.97           H  
ATOM    880 HD21 ASN A  93     -30.246  -9.626   2.684  1.00 17.97           H  
ATOM    881  N   LEU A  94     -25.194  -9.346   3.106  1.00  8.94           N  
ATOM    882  CA  LEU A  94     -23.950  -9.136   3.847  1.00  8.92           C  
ATOM    883  C   LEU A  94     -23.856  -7.670   4.339  1.00  8.57           C  
ATOM    884  O   LEU A  94     -22.883  -6.998   3.996  1.00  8.26           O  
ATOM    885  CB  LEU A  94     -22.738  -9.504   2.944  1.00  8.64           C  
ATOM    886  CG  LEU A  94     -22.773 -10.866   2.221  1.00  9.68           C  
ATOM    887  CD1 LEU A  94     -21.639 -10.940   1.190  1.00 10.07           C  
ATOM    888  CD2 LEU A  94     -22.756 -12.070   3.183  1.00 12.09           C  
ATOM    889  H   LEU A  94     -25.393  -8.671   2.378  1.00  8.94           H  
ATOM    890  HA  LEU A  94     -23.923  -9.764   4.738  1.00  8.92           H  
ATOM    891  HB3 LEU A  94     -21.827  -9.455   3.539  1.00  8.64           H  
ATOM    892  HB2 LEU A  94     -22.630  -8.740   2.173  1.00  8.64           H  
ATOM    893  HG  LEU A  94     -23.697 -10.926   1.650  1.00  9.68           H  
ATOM    894 HD11 LEU A  94     -21.457 -11.966   0.878  1.00 10.07           H  
ATOM    895 HD12 LEU A  94     -21.887 -10.372   0.294  1.00 10.07           H  
ATOM    896 HD13 LEU A  94     -20.710 -10.530   1.586  1.00 10.07           H  
ATOM    897 HD21 LEU A  94     -23.602 -12.731   2.989  1.00 12.09           H  
ATOM    898 HD22 LEU A  94     -21.848 -12.665   3.083  1.00 12.09           H  
ATOM    899 HD23 LEU A  94     -22.823 -11.767   4.226  1.00 12.09           H  
ATOM    900  N   PRO A  95     -24.865  -7.152   5.084  1.00  8.96           N  
ATOM    901  CA  PRO A  95     -24.918  -5.722   5.463  1.00  9.29           C  
ATOM    902  C   PRO A  95     -23.761  -5.230   6.362  1.00  8.97           C  
ATOM    903  O   PRO A  95     -23.440  -4.043   6.331  1.00  9.74           O  
ATOM    904  CB  PRO A  95     -26.282  -5.583   6.159  1.00 10.18           C  
ATOM    905  CG  PRO A  95     -26.548  -6.961   6.745  1.00 10.48           C  
ATOM    906  CD  PRO A  95     -25.983  -7.890   5.679  1.00  9.76           C  
ATOM    907  HA  PRO A  95     -24.913  -5.108   4.560  1.00  9.29           H  
ATOM    908  HB3 PRO A  95     -27.043  -5.349   5.412  1.00 10.18           H  
ATOM    909  HB2 PRO A  95     -26.317  -4.796   6.914  1.00 10.18           H  
ATOM    910  HG3 PRO A  95     -27.600  -7.147   6.964  1.00 10.48           H  
ATOM    911  HG2 PRO A  95     -25.983  -7.081   7.670  1.00 10.48           H  
ATOM    912  HD2 PRO A  95     -25.686  -8.851   6.103  1.00  9.76           H  
ATOM    913  HD3 PRO A  95     -26.740  -8.064   4.914  1.00  9.76           H  
ATOM    914  N   ASP A  96     -23.143  -6.158   7.111  1.00  7.91           N  
ATOM    915  CA  ASP A  96     -21.968  -5.943   7.956  1.00  7.92           C  
ATOM    916  C   ASP A  96     -20.634  -5.935   7.176  1.00  7.40           C  
ATOM    917  O   ASP A  96     -19.621  -5.588   7.783  1.00  7.71           O  
ATOM    918  CB  ASP A  96     -21.891  -6.936   9.153  1.00  8.28           C  
ATOM    919  CG  ASP A  96     -21.891  -8.452   8.861  1.00  9.03           C  
ATOM    920  OD1 ASP A  96     -22.303  -8.874   7.757  1.00 10.08           O  
ATOM    921  OD2 ASP A  96     -21.564  -9.192   9.815  1.00 12.61           O1-
ATOM    922  H   ASP A  96     -23.458  -7.118   7.069  1.00  7.91           H  
ATOM    923  HA  ASP A  96     -22.066  -4.947   8.392  1.00  7.92           H  
ATOM    924  HB3 ASP A  96     -22.764  -6.756   9.781  1.00  8.28           H  
ATOM    925  HB2 ASP A  96     -21.034  -6.689   9.783  1.00  8.28           H  
ATOM    926  N   TYR A  97     -20.626  -6.303   5.878  1.00  6.97           N  
ATOM    927  CA  TYR A  97     -19.417  -6.353   5.044  1.00  6.97           C  
ATOM    928  C   TYR A  97     -18.704  -4.999   4.928  1.00  6.64           C  
ATOM    929  O   TYR A  97     -17.507  -4.942   5.192  1.00  6.85           O  
ATOM    930  CB  TYR A  97     -19.713  -6.969   3.656  1.00  7.01           C  
ATOM    931  CG  TYR A  97     -18.497  -7.100   2.749  1.00  7.11           C  
ATOM    932  CD1 TYR A  97     -17.660  -8.229   2.854  1.00  6.30           C  
ATOM    933  CD2 TYR A  97     -18.168  -6.076   1.836  1.00  6.39           C  
ATOM    934  CE1 TYR A  97     -16.488  -8.319   2.079  1.00  6.58           C  
ATOM    935  CE2 TYR A  97     -16.994  -6.161   1.064  1.00  6.84           C  
ATOM    936  CZ  TYR A  97     -16.148  -7.278   1.192  1.00  6.90           C  
ATOM    937  OH  TYR A  97     -15.001  -7.345   0.455  1.00  7.92           O  
ATOM    938  H   TYR A  97     -21.491  -6.579   5.432  1.00  6.97           H  
ATOM    939  HA  TYR A  97     -18.722  -7.023   5.549  1.00  6.97           H  
ATOM    940  HB3 TYR A  97     -20.467  -6.377   3.136  1.00  7.01           H  
ATOM    941  HB2 TYR A  97     -20.143  -7.960   3.790  1.00  7.01           H  
ATOM    942  HD1 TYR A  97     -17.909  -9.019   3.544  1.00  6.30           H  
ATOM    943  HD2 TYR A  97     -18.799  -5.206   1.750  1.00  6.39           H  
ATOM    944  HE1 TYR A  97     -15.849  -9.183   2.186  1.00  6.58           H  
ATOM    945  HE2 TYR A  97     -16.739  -5.363   0.382  1.00  6.84           H  
ATOM    946  HH  TYR A  97     -14.525  -8.176   0.569  1.00  7.92           H  
ATOM    947  N   TYR A  98     -19.448  -3.941   4.569  1.00  6.49           N  
ATOM    948  CA  TYR A  98     -18.919  -2.582   4.422  1.00  6.74           C  
ATOM    949  C   TYR A  98     -18.769  -1.819   5.754  1.00  7.70           C  
ATOM    950  O   TYR A  98     -18.153  -0.752   5.757  1.00  8.46           O  
ATOM    951  CB  TYR A  98     -19.769  -1.821   3.387  1.00  6.58           C  
ATOM    952  CG  TYR A  98     -19.598  -2.356   1.974  1.00  6.57           C  
ATOM    953  CD1 TYR A  98     -18.385  -2.128   1.291  1.00  6.78           C  
ATOM    954  CD2 TYR A  98     -20.624  -3.095   1.345  1.00  6.88           C  
ATOM    955  CE1 TYR A  98     -18.198  -2.630  -0.009  1.00  6.72           C  
ATOM    956  CE2 TYR A  98     -20.431  -3.605   0.044  1.00  6.40           C  
ATOM    957  CZ  TYR A  98     -19.217  -3.370  -0.633  1.00  6.43           C  
ATOM    958  OH  TYR A  98     -19.013  -3.857  -1.889  1.00  7.69           O  
ATOM    959  H   TYR A  98     -20.431  -4.066   4.372  1.00  6.49           H  
ATOM    960  HA  TYR A  98     -17.909  -2.662   4.017  1.00  6.74           H  
ATOM    961  HB3 TYR A  98     -19.479  -0.770   3.364  1.00  6.58           H  
ATOM    962  HB2 TYR A  98     -20.822  -1.836   3.672  1.00  6.58           H  
ATOM    963  HD1 TYR A  98     -17.593  -1.565   1.764  1.00  6.78           H  
ATOM    964  HD2 TYR A  98     -21.556  -3.280   1.857  1.00  6.88           H  
ATOM    965  HE1 TYR A  98     -17.273  -2.451  -0.533  1.00  6.72           H  
ATOM    966  HE2 TYR A  98     -21.218  -4.170  -0.434  1.00  6.40           H  
ATOM    967  HH  TYR A  98     -19.709  -4.457  -2.178  1.00  7.69           H  
ATOM    968  N   LYS A  99     -19.272  -2.389   6.863  1.00  7.90           N  
ATOM    969  CA  LYS A  99     -18.975  -1.951   8.228  0.70  9.18           C  
ATOM    970  C   LYS A  99     -17.614  -2.494   8.713  1.00  8.52           C  
ATOM    971  O   LYS A  99     -16.933  -1.802   9.469  1.00  9.88           O  
ATOM    972  CB  LYS A  99     -20.145  -2.366   9.147  0.70  9.09           C  
ATOM    973  CG  LYS A  99     -19.981  -1.996  10.633  0.70 10.97           C  
ATOM    974  CD  LYS A  99     -21.230  -2.353  11.460  0.70 11.82           C  
ATOM    975  CE  LYS A  99     -21.071  -2.131  12.976  0.70 13.54           C  
ATOM    976  NZ  LYS A  99     -20.937  -0.706  13.332  0.70 16.40           N1+
ATOM    977  H   LYS A  99     -19.776  -3.261   6.780  1.00  7.90           H  
ATOM    978  HA  LYS A  99     -18.920  -0.862   8.241  1.00  9.18           H  
ATOM    979  HB3 LYS A  99     -20.296  -3.443   9.081  1.00  9.09           H  
ATOM    980  HB2 LYS A  99     -21.062  -1.911   8.770  1.00  9.09           H  
ATOM    981  HG3 LYS A  99     -19.764  -0.930  10.715  1.00 10.97           H  
ATOM    982  HG2 LYS A  99     -19.124  -2.521  11.055  1.00 10.97           H  
ATOM    983  HD3 LYS A  99     -21.476  -3.402  11.288  1.00 11.82           H  
ATOM    984  HD2 LYS A  99     -22.087  -1.788  11.090  1.00 11.82           H  
ATOM    985  HE3 LYS A  99     -20.205  -2.678  13.351  1.00 13.54           H  
ATOM    986  HE2 LYS A  99     -21.945  -2.527  13.494  1.00 13.54           H  
ATOM    987  HZ1 LYS A  99     -21.754  -0.200  13.020  1.00 16.40           H  
ATOM    988  HZ2 LYS A  99     -20.850  -0.615  14.334  1.00 16.40           H  
ATOM    989  HZ3 LYS A  99     -20.115  -0.324  12.888  1.00 16.40           H  
ATOM    990  N   ILE A 100     -17.249  -3.708   8.269  1.00  7.91           N  
ATOM    991  CA  ILE A 100     -16.017  -4.411   8.630  0.70  8.24           C  
ATOM    992  C   ILE A 100     -14.848  -4.058   7.687  1.00  7.80           C  
ATOM    993  O   ILE A 100     -13.740  -3.826   8.171  1.00  9.13           O  
ATOM    994  CB  ILE A 100     -16.269  -5.954   8.662  0.70  8.52           C  
ATOM    995  CG1 ILE A 100     -17.127  -6.320   9.899  0.70  9.37           C  
ATOM    996  CG2 ILE A 100     -15.008  -6.847   8.607  0.70  9.06           C  
ATOM    997  CD1 ILE A 100     -17.833  -7.680   9.808  0.70 10.04           C  
ATOM    998  H   ILE A 100     -17.877  -4.216   7.661  1.00  7.91           H  
ATOM    999  HA  ILE A 100     -15.720  -4.102   9.634  1.00  8.24           H  
ATOM   1000  HB  ILE A 100     -16.858  -6.202   7.777  1.00  8.52           H  
ATOM   1001 HG13 ILE A 100     -17.898  -5.565  10.056  1.00  9.37           H  
ATOM   1002 HG12 ILE A 100     -16.506  -6.293  10.795  1.00  9.37           H  
ATOM   1003 HG21 ILE A 100     -15.258  -7.903   8.693  1.00  9.06           H  
ATOM   1004 HG22 ILE A 100     -14.481  -6.741   7.660  1.00  9.06           H  
ATOM   1005 HG23 ILE A 100     -14.314  -6.606   9.412  1.00  9.06           H  
ATOM   1006 HD11 ILE A 100     -18.570  -7.785  10.604  1.00 10.04           H  
ATOM   1007 HD12 ILE A 100     -18.363  -7.788   8.863  1.00 10.04           H  
ATOM   1008 HD13 ILE A 100     -17.131  -8.509   9.900  1.00 10.04           H  
ATOM   1009  N   ILE A 101     -15.119  -4.007   6.373  1.00  6.76           N  
ATOM   1010  CA  ILE A 101     -14.152  -3.699   5.321  1.00  6.79           C  
ATOM   1011  C   ILE A 101     -14.315  -2.229   4.905  1.00  6.49           C  
ATOM   1012  O   ILE A 101     -15.378  -1.846   4.414  1.00  7.19           O  
ATOM   1013  CB  ILE A 101     -14.360  -4.612   4.070  1.00  6.44           C  
ATOM   1014  CG1 ILE A 101     -14.233  -6.115   4.420  1.00  6.41           C  
ATOM   1015  CG2 ILE A 101     -13.451  -4.253   2.873  1.00  6.96           C  
ATOM   1016  CD1 ILE A 101     -12.912  -6.518   5.092  1.00  7.75           C  
ATOM   1017  H   ILE A 101     -16.056  -4.215   6.051  1.00  6.76           H  
ATOM   1018  HA  ILE A 101     -13.134  -3.842   5.690  1.00  6.79           H  
ATOM   1019  HB  ILE A 101     -15.383  -4.473   3.717  1.00  6.44           H  
ATOM   1020 HG13 ILE A 101     -14.373  -6.714   3.520  1.00  6.41           H  
ATOM   1021 HG12 ILE A 101     -15.052  -6.402   5.080  1.00  6.41           H  
ATOM   1022 HG21 ILE A 101     -13.570  -4.970   2.061  1.00  6.96           H  
ATOM   1023 HG22 ILE A 101     -13.688  -3.274   2.457  1.00  6.96           H  
ATOM   1024 HG23 ILE A 101     -12.399  -4.243   3.159  1.00  6.96           H  
ATOM   1025 HD11 ILE A 101     -12.842  -7.601   5.181  1.00  7.75           H  
ATOM   1026 HD12 ILE A 101     -12.050  -6.173   4.524  1.00  7.75           H  
ATOM   1027 HD13 ILE A 101     -12.830  -6.110   6.098  1.00  7.75           H  
ATOM   1028  N   LYS A 102     -13.244  -1.447   5.111  1.00  6.67           N  
ATOM   1029  CA  LYS A 102     -13.176  -0.018   4.791  1.00  7.48           C  
ATOM   1030  C   LYS A 102     -12.256   0.289   3.596  1.00  7.56           C  
ATOM   1031  O   LYS A 102     -12.143   1.459   3.233  1.00  8.15           O  
ATOM   1032  CB  LYS A 102     -12.762   0.769   6.055  1.00  7.85           C  
ATOM   1033  CG  LYS A 102     -13.783   0.717   7.210  1.00 10.18           C  
ATOM   1034  CD  LYS A 102     -15.188   1.207   6.819  1.00 12.46           C  
ATOM   1035  CE  LYS A 102     -16.111   1.406   8.029  1.00 13.98           C  
ATOM   1036  NZ  LYS A 102     -17.474   1.777   7.613  1.00 11.65           N1+
ATOM   1037  H   LYS A 102     -12.419  -1.843   5.537  1.00  6.67           H  
ATOM   1038  HA  LYS A 102     -14.155   0.338   4.469  1.00  7.48           H  
ATOM   1039  HB3 LYS A 102     -12.612   1.818   5.797  1.00  7.85           H  
ATOM   1040  HB2 LYS A 102     -11.795   0.411   6.412  1.00  7.85           H  
ATOM   1041  HG3 LYS A 102     -13.404   1.324   8.032  1.00 10.18           H  
ATOM   1042  HG2 LYS A 102     -13.850  -0.300   7.598  1.00 10.18           H  
ATOM   1043  HD3 LYS A 102     -15.645   0.476   6.150  1.00 12.46           H  
ATOM   1044  HD2 LYS A 102     -15.107   2.136   6.252  1.00 12.46           H  
ATOM   1045  HE3 LYS A 102     -15.716   2.183   8.684  1.00 13.98           H  
ATOM   1046  HE2 LYS A 102     -16.162   0.490   8.614  1.00 13.98           H  
ATOM   1047  HZ1 LYS A 102     -17.850   1.046   7.022  1.00 11.65           H  
ATOM   1048  HZ2 LYS A 102     -18.061   1.888   8.427  1.00 11.65           H  
ATOM   1049  HZ3 LYS A 102     -17.447   2.643   7.095  1.00 11.65           H  
ATOM   1050  N   THR A 103     -11.662  -0.744   2.972  1.00  7.65           N  
ATOM   1051  CA  THR A 103     -10.943  -0.634   1.701  0.50  8.01           C  
ATOM   1052  C   THR A 103     -11.325  -1.835   0.802  1.00  7.55           C  
ATOM   1053  O   THR A 103     -10.578  -2.813   0.753  1.00  7.88           O  
ATOM   1054  CB  THR A 103      -9.398  -0.566   1.889  0.50  8.38           C  
ATOM   1055  OG1 THR A 103      -9.069   0.514   2.740  0.50  9.39           O  
ATOM   1056  CG2 THR A 103      -8.606  -0.353   0.584  0.50  8.66           C  
ATOM   1057  H   THR A 103     -11.800  -1.682   3.321  1.00  7.65           H  
ATOM   1058  HA  THR A 103     -11.240   0.275   1.175  1.00  8.01           H  
ATOM   1059  HB  THR A 103      -9.043  -1.475   2.377  1.00  8.38           H  
ATOM   1060  HG1 THR A 103      -9.517   0.387   3.580  1.00  9.39           H  
ATOM   1061 HG21 THR A 103      -7.534  -0.317   0.779  1.00  8.66           H  
ATOM   1062 HG22 THR A 103      -8.772  -1.147  -0.142  1.00  8.66           H  
ATOM   1063 HG23 THR A 103      -8.884   0.586   0.104  1.00  8.66           H  
ATOM   1064  N   PRO A 104     -12.501  -1.768   0.129  1.00  7.26           N  
ATOM   1065  CA  PRO A 104     -12.929  -2.792  -0.850  1.00  7.64           C  
ATOM   1066  C   PRO A 104     -11.984  -2.887  -2.060  1.00  6.99           C  
ATOM   1067  O   PRO A 104     -11.494  -1.855  -2.519  1.00  7.23           O  
ATOM   1068  CB  PRO A 104     -14.336  -2.331  -1.284  1.00  8.64           C  
ATOM   1069  CG  PRO A 104     -14.797  -1.379  -0.196  1.00  8.66           C  
ATOM   1070  CD  PRO A 104     -13.505  -0.708   0.233  1.00  8.04           C  
ATOM   1071  HA  PRO A 104     -12.996  -3.750  -0.332  1.00  7.64           H  
ATOM   1072  HB3 PRO A 104     -15.025  -3.166  -1.415  1.00  8.64           H  
ATOM   1073  HB2 PRO A 104     -14.299  -1.791  -2.232  1.00  8.64           H  
ATOM   1074  HG3 PRO A 104     -15.199  -1.951   0.642  1.00  8.66           H  
ATOM   1075  HG2 PRO A 104     -15.562  -0.676  -0.527  1.00  8.66           H  
ATOM   1076  HD2 PRO A 104     -13.240   0.100  -0.450  1.00  8.04           H  
ATOM   1077  HD3 PRO A 104     -13.623  -0.289   1.230  1.00  8.04           H  
ATOM   1078  N   MET A 105     -11.755  -4.115  -2.552  1.00  6.43           N  
ATOM   1079  CA  MET A 105     -10.957  -4.366  -3.752  1.00  6.13           C  
ATOM   1080  C   MET A 105     -11.277  -5.750  -4.333  1.00  6.04           C  
ATOM   1081  O   MET A 105     -11.590  -6.673  -3.580  1.00  7.26           O  
ATOM   1082  CB  MET A 105      -9.452  -4.178  -3.448  1.00  6.25           C  
ATOM   1083  CG  MET A 105      -8.538  -4.194  -4.683  1.00  6.74           C  
ATOM   1084  SD  MET A 105      -8.997  -3.112  -6.069  1.00  6.81           S  
ATOM   1085  CE  MET A 105      -8.917  -1.492  -5.265  1.00  8.37           C  
ATOM   1086  H   MET A 105     -12.199  -4.922  -2.139  1.00  6.43           H  
ATOM   1087  HA  MET A 105     -11.274  -3.628  -4.492  1.00  6.13           H  
ATOM   1088  HB3 MET A 105      -9.126  -4.965  -2.767  1.00  6.25           H  
ATOM   1089  HB2 MET A 105      -9.279  -3.246  -2.910  1.00  6.25           H  
ATOM   1090  HG3 MET A 105      -8.458  -5.209  -5.070  1.00  6.74           H  
ATOM   1091  HG2 MET A 105      -7.539  -3.908  -4.362  1.00  6.74           H  
ATOM   1092  HE1 MET A 105      -9.107  -0.706  -5.995  1.00  8.37           H  
ATOM   1093  HE2 MET A 105      -9.667  -1.413  -4.479  1.00  8.37           H  
ATOM   1094  HE3 MET A 105      -7.933  -1.329  -4.827  1.00  8.37           H  
ATOM   1095  N   ASP A 106     -11.197  -5.852  -5.668  1.00  6.21           N  
ATOM   1096  CA  ASP A 106     -11.650  -7.000  -6.456  1.00  5.96           C  
ATOM   1097  C   ASP A 106     -10.917  -7.020  -7.812  1.00  5.84           C  
ATOM   1098  O   ASP A 106     -10.361  -6.002  -8.226  1.00  5.96           O  
ATOM   1099  CB  ASP A 106     -13.195  -7.032  -6.628  1.00  6.68           C  
ATOM   1100  CG  ASP A 106     -13.831  -5.731  -7.147  1.00  6.88           C  
ATOM   1101  OD1 ASP A 106     -14.065  -4.820  -6.323  1.00  7.31           O  
ATOM   1102  OD2 ASP A 106     -13.953  -5.615  -8.386  1.00  7.15           O1-
ATOM   1103  H   ASP A 106     -10.899  -5.052  -6.209  1.00  6.21           H  
ATOM   1104  HA  ASP A 106     -11.358  -7.904  -5.924  1.00  5.96           H  
ATOM   1105  HB3 ASP A 106     -13.648  -7.258  -5.662  1.00  6.68           H  
ATOM   1106  HB2 ASP A 106     -13.494  -7.857  -7.274  1.00  6.68           H  
ATOM   1107  N   MET A 107     -10.950  -8.178  -8.496  1.00  5.69           N  
ATOM   1108  CA  MET A 107     -10.344  -8.381  -9.817  1.00  6.06           C  
ATOM   1109  C   MET A 107     -11.015  -7.590 -10.950  1.00  6.04           C  
ATOM   1110  O   MET A 107     -10.340  -7.321 -11.940  1.00  6.76           O  
ATOM   1111  CB  MET A 107     -10.297  -9.871 -10.214  1.00  6.72           C  
ATOM   1112  CG  MET A 107      -9.643 -10.788  -9.179  1.00  7.67           C  
ATOM   1113  SD  MET A 107      -9.144 -12.415  -9.796  1.00  8.42           S  
ATOM   1114  CE  MET A 107     -10.710 -13.056 -10.441  1.00  9.03           C  
ATOM   1115  H   MET A 107     -11.462  -8.966  -8.118  1.00  5.69           H  
ATOM   1116  HA  MET A 107      -9.311  -8.044  -9.742  1.00  6.06           H  
ATOM   1117  HB3 MET A 107      -9.761  -9.975 -11.158  1.00  6.72           H  
ATOM   1118  HB2 MET A 107     -11.309 -10.225 -10.407  1.00  6.72           H  
ATOM   1119  HG3 MET A 107     -10.326 -10.944  -8.347  1.00  7.67           H  
ATOM   1120  HG2 MET A 107      -8.751 -10.308  -8.776  1.00  7.67           H  
ATOM   1121  HE1 MET A 107     -10.601 -14.117 -10.658  1.00  9.03           H  
ATOM   1122  HE2 MET A 107     -11.512 -12.931  -9.718  1.00  9.03           H  
ATOM   1123  HE3 MET A 107     -10.990 -12.541 -11.359  1.00  9.03           H  
ATOM   1124  N   GLY A 108     -12.306  -7.241 -10.807  1.00  6.50           N  
ATOM   1125  CA  GLY A 108     -13.057  -6.463 -11.797  1.00  6.66           C  
ATOM   1126  C   GLY A 108     -12.579  -5.005 -11.822  1.00  6.32           C  
ATOM   1127  O   GLY A 108     -12.452  -4.420 -12.895  1.00  7.12           O  
ATOM   1128  H   GLY A 108     -12.794  -7.489  -9.957  1.00  6.50           H  
ATOM   1129  HA3 GLY A 108     -14.114  -6.479 -11.533  1.00  6.66           H  
ATOM   1130  HA2 GLY A 108     -12.961  -6.911 -12.788  1.00  6.66           H  
ATOM   1131  N   THR A 109     -12.275  -4.448 -10.639  1.00  6.48           N  
ATOM   1132  CA  THR A 109     -11.675  -3.132 -10.442  1.00  6.36           C  
ATOM   1133  C   THR A 109     -10.213  -3.097 -10.928  1.00  6.18           C  
ATOM   1134  O   THR A 109      -9.848  -2.154 -11.625  1.00  6.53           O  
ATOM   1135  CB  THR A 109     -11.720  -2.738  -8.942  1.00  6.49           C  
ATOM   1136  OG1 THR A 109     -13.070  -2.581  -8.553  1.00  8.14           O  
ATOM   1137  CG2 THR A 109     -10.972  -1.458  -8.542  1.00  7.93           C  
ATOM   1138  H   THR A 109     -12.445  -4.982  -9.796  1.00  6.48           H  
ATOM   1139  HA  THR A 109     -12.247  -2.401 -11.018  1.00  6.36           H  
ATOM   1140  HB  THR A 109     -11.318  -3.557  -8.345  1.00  6.49           H  
ATOM   1141  HG1 THR A 109     -13.475  -3.453  -8.486  1.00  8.14           H  
ATOM   1142 HG21 THR A 109     -11.080  -1.307  -7.472  1.00  7.93           H  
ATOM   1143 HG22 THR A 109      -9.902  -1.516  -8.739  1.00  7.93           H  
ATOM   1144 HG23 THR A 109     -11.368  -0.579  -9.048  1.00  7.93           H  
ATOM   1145  N   ILE A 110      -9.426  -4.137 -10.594  1.00  5.68           N  
ATOM   1146  CA  ILE A 110      -8.035  -4.318 -11.031  1.00  6.17           C  
ATOM   1147  C   ILE A 110      -7.895  -4.449 -12.563  1.00  6.44           C  
ATOM   1148  O   ILE A 110      -6.967  -3.871 -13.125  1.00  6.38           O  
ATOM   1149  CB  ILE A 110      -7.383  -5.552 -10.333  1.00  5.89           C  
ATOM   1150  CG1 ILE A 110      -7.165  -5.277  -8.831  1.00  6.69           C  
ATOM   1151  CG2 ILE A 110      -6.068  -6.062 -10.961  1.00  7.16           C  
ATOM   1152  CD1 ILE A 110      -6.914  -6.539  -7.987  1.00  6.97           C  
ATOM   1153  H   ILE A 110      -9.800  -4.870 -10.006  1.00  5.68           H  
ATOM   1154  HA  ILE A 110      -7.485  -3.426 -10.729  1.00  6.17           H  
ATOM   1155  HB  ILE A 110      -8.098  -6.367 -10.412  1.00  5.89           H  
ATOM   1156 HG13 ILE A 110      -8.021  -4.750  -8.411  1.00  6.69           H  
ATOM   1157 HG12 ILE A 110      -6.323  -4.592  -8.724  1.00  6.69           H  
ATOM   1158 HG21 ILE A 110      -5.606  -6.830 -10.344  1.00  7.16           H  
ATOM   1159 HG22 ILE A 110      -6.239  -6.517 -11.936  1.00  7.16           H  
ATOM   1160 HG23 ILE A 110      -5.344  -5.255 -11.074  1.00  7.16           H  
ATOM   1161 HD11 ILE A 110      -7.368  -6.445  -7.001  1.00  6.97           H  
ATOM   1162 HD12 ILE A 110      -7.329  -7.434  -8.451  1.00  6.97           H  
ATOM   1163 HD13 ILE A 110      -5.847  -6.706  -7.844  1.00  6.97           H  
ATOM   1164  N   LYS A 111      -8.837  -5.162 -13.203  1.00  6.98           N  
ATOM   1165  CA  LYS A 111      -8.944  -5.328 -14.653  1.00  8.43           C  
ATOM   1166  C   LYS A 111      -9.197  -4.002 -15.384  1.00  8.24           C  
ATOM   1167  O   LYS A 111      -8.526  -3.735 -16.379  1.00  8.73           O  
ATOM   1168  CB  LYS A 111     -10.017  -6.400 -14.951  1.00  9.12           C  
ATOM   1169  CG  LYS A 111     -10.275  -6.691 -16.439  1.00  9.97           C  
ATOM   1170  CD  LYS A 111     -11.277  -7.844 -16.632  1.00 11.63           C  
ATOM   1171  CE  LYS A 111     -11.520  -8.245 -18.098  1.00 14.93           C  
ATOM   1172  NZ  LYS A 111     -12.174  -7.181 -18.883  1.00 19.29           N1+
ATOM   1173  H   LYS A 111      -9.551  -5.627 -12.657  1.00  6.98           H  
ATOM   1174  HA  LYS A 111      -7.983  -5.697 -15.011  1.00  8.43           H  
ATOM   1175  HB3 LYS A 111     -10.959  -6.112 -14.484  1.00  9.12           H  
ATOM   1176  HB2 LYS A 111      -9.716  -7.331 -14.471  1.00  9.12           H  
ATOM   1177  HG3 LYS A 111      -9.334  -6.935 -16.931  1.00  9.97           H  
ATOM   1178  HG2 LYS A 111     -10.656  -5.793 -16.927  1.00  9.97           H  
ATOM   1179  HD3 LYS A 111     -12.226  -7.584 -16.160  1.00 11.63           H  
ATOM   1180  HD2 LYS A 111     -10.914  -8.720 -16.093  1.00 11.63           H  
ATOM   1181  HE3 LYS A 111     -12.156  -9.129 -18.130  1.00 14.93           H  
ATOM   1182  HE2 LYS A 111     -10.578  -8.514 -18.577  1.00 14.93           H  
ATOM   1183  HZ1 LYS A 111     -11.560  -6.376 -18.931  1.00 19.29           H  
ATOM   1184  HZ2 LYS A 111     -12.348  -7.509 -19.821  1.00 19.29           H  
ATOM   1185  HZ3 LYS A 111     -13.046  -6.915 -18.448  1.00 19.29           H  
ATOM   1186  N   LYS A 112     -10.115  -3.181 -14.848  1.00  8.87           N  
ATOM   1187  CA  LYS A 112     -10.416  -1.842 -15.352  1.00  9.99           C  
ATOM   1188  C   LYS A 112      -9.248  -0.855 -15.166  1.00  8.76           C  
ATOM   1189  O   LYS A 112      -9.002  -0.063 -16.071  1.00  8.97           O  
ATOM   1190  CB  LYS A 112     -11.706  -1.324 -14.691  1.00 10.95           C  
ATOM   1191  CG  LYS A 112     -12.972  -2.073 -15.142  1.00 12.60           C  
ATOM   1192  CD  LYS A 112     -14.192  -1.723 -14.277  1.00 14.54           C  
ATOM   1193  CE  LYS A 112     -15.450  -2.505 -14.685  1.00 17.97           C  
ATOM   1194  NZ  LYS A 112     -16.599  -2.171 -13.824  1.00 22.14           N1+
ATOM   1195  H   LYS A 112     -10.624  -3.474 -14.025  1.00  8.87           H  
ATOM   1196  HA  LYS A 112     -10.599  -1.928 -16.425  1.00  9.99           H  
ATOM   1197  HB3 LYS A 112     -11.846  -0.269 -14.930  1.00 10.95           H  
ATOM   1198  HB2 LYS A 112     -11.602  -1.384 -13.606  1.00 10.95           H  
ATOM   1199  HG3 LYS A 112     -12.806  -3.149 -15.118  1.00 12.60           H  
ATOM   1200  HG2 LYS A 112     -13.182  -1.828 -16.184  1.00 12.60           H  
ATOM   1201  HD3 LYS A 112     -14.381  -0.650 -14.343  1.00 14.54           H  
ATOM   1202  HD2 LYS A 112     -13.956  -1.932 -13.231  1.00 14.54           H  
ATOM   1203  HE3 LYS A 112     -15.264  -3.577 -14.615  1.00 17.97           H  
ATOM   1204  HE2 LYS A 112     -15.710  -2.288 -15.721  1.00 17.97           H  
ATOM   1205  HZ1 LYS A 112     -16.803  -1.185 -13.899  1.00 22.14           H  
ATOM   1206  HZ2 LYS A 112     -17.406  -2.704 -14.116  1.00 22.14           H  
ATOM   1207  HZ3 LYS A 112     -16.378  -2.395 -12.864  1.00 22.14           H  
ATOM   1208  N   ARG A 113      -8.523  -0.943 -14.036  1.00  7.25           N  
ATOM   1209  CA  ARG A 113      -7.316  -0.152 -13.776  1.00  7.19           C  
ATOM   1210  C   ARG A 113      -6.128  -0.542 -14.680  1.00  7.52           C  
ATOM   1211  O   ARG A 113      -5.364   0.347 -15.048  1.00  8.20           O  
ATOM   1212  CB  ARG A 113      -6.916  -0.256 -12.291  1.00  7.06           C  
ATOM   1213  CG  ARG A 113      -7.831   0.499 -11.314  1.00  6.74           C  
ATOM   1214  CD  ARG A 113      -7.421   0.276  -9.846  1.00  6.66           C  
ATOM   1215  NE  ARG A 113      -8.134   1.187  -8.932  1.00  6.63           N  
ATOM   1216  CZ  ARG A 113      -7.829   1.472  -7.651  1.00  7.02           C  
ATOM   1217  NH1 ARG A 113      -6.813   0.887  -7.002  1.00  7.94           N  
ATOM   1218  NH2 ARG A 113      -8.562   2.382  -6.999  1.00  8.24           N1+
ATOM   1219  H   ARG A 113      -8.785  -1.612 -13.323  1.00  7.25           H  
ATOM   1220  HA  ARG A 113      -7.549   0.892 -13.992  1.00  7.19           H  
ATOM   1221  HB3 ARG A 113      -5.922   0.175 -12.168  1.00  7.06           H  
ATOM   1222  HB2 ARG A 113      -6.834  -1.304 -12.001  1.00  7.06           H  
ATOM   1223  HG3 ARG A 113      -8.841   0.118 -11.451  1.00  6.74           H  
ATOM   1224  HG2 ARG A 113      -7.881   1.561 -11.560  1.00  6.74           H  
ATOM   1225  HD3 ARG A 113      -6.340   0.311  -9.720  1.00  6.66           H  
ATOM   1226  HD2 ARG A 113      -7.736  -0.724  -9.550  1.00  6.66           H  
ATOM   1227  HE  ARG A 113      -8.907   1.694  -9.343  1.00  6.63           H  
ATOM   1228 HH12 ARG A 113      -6.603   1.122  -6.043  1.00  7.94           H  
ATOM   1229 HH11 ARG A 113      -6.291   0.134  -7.436  1.00  7.94           H  
ATOM   1230 HH22 ARG A 113      -8.354   2.622  -6.041  1.00  8.24           H  
ATOM   1231 HH21 ARG A 113      -9.287   2.889  -7.489  1.00  8.24           H  
ATOM   1232  N   LEU A 114      -5.985  -1.832 -15.036  1.00  7.29           N  
ATOM   1233  CA  LEU A 114      -4.940  -2.319 -15.943  1.00  8.15           C  
ATOM   1234  C   LEU A 114      -5.197  -1.916 -17.405  1.00  9.15           C  
ATOM   1235  O   LEU A 114      -4.266  -1.465 -18.071  1.00  9.54           O  
ATOM   1236  CB  LEU A 114      -4.802  -3.857 -15.831  1.00  8.03           C  
ATOM   1237  CG  LEU A 114      -3.983  -4.358 -14.621  1.00  6.43           C  
ATOM   1238  CD1 LEU A 114      -4.148  -5.875 -14.416  1.00  7.86           C  
ATOM   1239  CD2 LEU A 114      -2.497  -3.935 -14.702  1.00  7.79           C  
ATOM   1240  H   LEU A 114      -6.625  -2.526 -14.671  1.00  7.29           H  
ATOM   1241  HA  LEU A 114      -3.997  -1.856 -15.649  1.00  8.15           H  
ATOM   1242  HB3 LEU A 114      -4.331  -4.246 -16.733  1.00  8.03           H  
ATOM   1243  HB2 LEU A 114      -5.800  -4.299 -15.811  1.00  8.03           H  
ATOM   1244  HG  LEU A 114      -4.410  -3.908 -13.730  1.00  6.43           H  
ATOM   1245 HD11 LEU A 114      -3.202  -6.408 -14.377  1.00  7.86           H  
ATOM   1246 HD12 LEU A 114      -4.655  -6.083 -13.476  1.00  7.86           H  
ATOM   1247 HD13 LEU A 114      -4.741  -6.328 -15.206  1.00  7.86           H  
ATOM   1248 HD21 LEU A 114      -1.811  -4.778 -14.649  1.00  7.79           H  
ATOM   1249 HD22 LEU A 114      -2.267  -3.413 -15.632  1.00  7.79           H  
ATOM   1250 HD23 LEU A 114      -2.235  -3.266 -13.883  1.00  7.79           H  
ATOM   1251  N   GLU A 115      -6.445  -2.089 -17.873  1.00 10.20           N  
ATOM   1252  CA  GLU A 115      -6.859  -1.846 -19.258  1.00 12.36           C  
ATOM   1253  C   GLU A 115      -6.943  -0.356 -19.637  1.00 12.55           C  
ATOM   1254  O   GLU A 115      -6.618  -0.023 -20.776  1.00 13.60           O  
ATOM   1255  CB  GLU A 115      -8.174  -2.602 -19.535  1.00 12.72           C  
ATOM   1256  CG  GLU A 115      -7.963  -4.137 -19.571  1.00 14.78           C  
ATOM   1257  CD  GLU A 115      -9.231  -5.002 -19.650  1.00 15.71           C  
ATOM   1258  OE1 GLU A 115     -10.357  -4.460 -19.570  1.00 19.97           O  
ATOM   1259  OE2 GLU A 115      -9.051  -6.235 -19.775  1.00 19.84           O1-
ATOM   1260  H   GLU A 115      -7.153  -2.480 -17.265  1.00 10.20           H  
ATOM   1261  HA  GLU A 115      -6.095  -2.277 -19.908  1.00 12.36           H  
ATOM   1262  HB3 GLU A 115      -8.613  -2.270 -20.477  1.00 12.72           H  
ATOM   1263  HB2 GLU A 115      -8.897  -2.343 -18.759  1.00 12.72           H  
ATOM   1264  HG3 GLU A 115      -7.413  -4.456 -18.686  1.00 14.78           H  
ATOM   1265  HG2 GLU A 115      -7.331  -4.384 -20.425  1.00 14.78           H  
ATOM   1266  N   ASN A 116      -7.315   0.513 -18.679  1.00 12.84           N  
ATOM   1267  CA  ASN A 116      -7.275   1.976 -18.830  1.00 14.04           C  
ATOM   1268  C   ASN A 116      -5.902   2.571 -18.453  1.00 13.54           C  
ATOM   1269  O   ASN A 116      -5.705   3.765 -18.678  1.00 14.54           O  
ATOM   1270  CB  ASN A 116      -8.405   2.618 -17.989  1.00 15.50           C  
ATOM   1271  CG  ASN A 116      -9.804   2.342 -18.553  1.00 18.08           C  
ATOM   1272  OD1 ASN A 116     -10.155   2.844 -19.618  1.00 21.35           O  
ATOM   1273  ND2 ASN A 116     -10.615   1.561 -17.840  1.00 21.86           N  
ATOM   1274  H   ASN A 116      -7.589   0.164 -17.770  1.00 12.84           H  
ATOM   1275  HA  ASN A 116      -7.460   2.210 -19.881  1.00 14.04           H  
ATOM   1276  HB3 ASN A 116      -8.294   3.703 -17.991  1.00 15.50           H  
ATOM   1277  HB2 ASN A 116      -8.334   2.317 -16.943  1.00 15.50           H  
ATOM   1278 HD22 ASN A 116     -11.545   1.358 -18.174  1.00 21.86           H  
ATOM   1279 HD21 ASN A 116     -10.281   1.130 -16.987  1.00 21.86           H  
ATOM   1280  N   ASN A 117      -4.983   1.751 -17.902  1.00 12.63           N  
ATOM   1281  CA  ASN A 117      -3.618   2.105 -17.474  1.00 12.69           C  
ATOM   1282  C   ASN A 117      -3.609   3.217 -16.405  1.00 12.05           C  
ATOM   1283  O   ASN A 117      -2.806   4.143 -16.489  1.00 14.22           O  
ATOM   1284  CB  ASN A 117      -2.713   2.427 -18.696  1.00 13.33           C  
ATOM   1285  CG  ASN A 117      -2.495   1.222 -19.615  1.00 15.16           C  
ATOM   1286  OD1 ASN A 117      -1.678   0.354 -19.317  1.00 19.92           O  
ATOM   1287  ND2 ASN A 117      -3.213   1.171 -20.738  1.00 15.52           N  
ATOM   1288  H   ASN A 117      -5.227   0.778 -17.775  1.00 12.63           H  
ATOM   1289  HA  ASN A 117      -3.234   1.202 -16.996  1.00 12.69           H  
ATOM   1290  HB3 ASN A 117      -1.723   2.735 -18.356  1.00 13.33           H  
ATOM   1291  HB2 ASN A 117      -3.106   3.269 -19.268  1.00 13.33           H  
ATOM   1292 HD22 ASN A 117      -3.097   0.396 -21.375  1.00 15.52           H  
ATOM   1293 HD21 ASN A 117      -3.883   1.895 -20.953  1.00 15.52           H  
ATOM   1294  N   TYR A 118      -4.514   3.088 -15.419  1.00  9.15           N  
ATOM   1295  CA  TYR A 118      -4.708   3.965 -14.259  1.00  8.44           C  
ATOM   1296  C   TYR A 118      -3.463   4.103 -13.362  1.00  7.88           C  
ATOM   1297  O   TYR A 118      -3.249   5.172 -12.791  1.00  7.84           O  
ATOM   1298  CB  TYR A 118      -5.928   3.432 -13.473  1.00  8.08           C  
ATOM   1299  CG  TYR A 118      -6.227   4.059 -12.118  1.00  8.77           C  
ATOM   1300  CD1 TYR A 118      -6.982   5.247 -12.035  1.00  8.45           C  
ATOM   1301  CD2 TYR A 118      -5.775   3.436 -10.935  1.00  9.21           C  
ATOM   1302  CE1 TYR A 118      -7.308   5.793 -10.778  1.00  8.33           C  
ATOM   1303  CE2 TYR A 118      -6.092   3.987  -9.679  1.00  8.92           C  
ATOM   1304  CZ  TYR A 118      -6.865   5.162  -9.599  1.00  8.96           C  
ATOM   1305  OH  TYR A 118      -7.179   5.682  -8.378  1.00 10.69           O  
ATOM   1306  H   TYR A 118      -5.113   2.273 -15.442  1.00  9.15           H  
ATOM   1307  HA  TYR A 118      -4.955   4.955 -14.642  1.00  8.44           H  
ATOM   1308  HB3 TYR A 118      -5.785   2.367 -13.294  1.00  8.08           H  
ATOM   1309  HB2 TYR A 118      -6.823   3.505 -14.093  1.00  8.08           H  
ATOM   1310  HD1 TYR A 118      -7.321   5.735 -12.936  1.00  8.45           H  
ATOM   1311  HD2 TYR A 118      -5.193   2.528 -10.985  1.00  9.21           H  
ATOM   1312  HE1 TYR A 118      -7.899   6.693 -10.722  1.00  8.33           H  
ATOM   1313  HE2 TYR A 118      -5.752   3.501  -8.777  1.00  8.92           H  
ATOM   1314  HH  TYR A 118      -7.748   6.461  -8.416  1.00 10.69           H  
ATOM   1315  N   TYR A 119      -2.681   3.018 -13.257  1.00  7.27           N  
ATOM   1316  CA  TYR A 119      -1.487   2.910 -12.424  1.00  7.35           C  
ATOM   1317  C   TYR A 119      -0.298   3.727 -12.949  1.00  7.87           C  
ATOM   1318  O   TYR A 119      -0.150   3.898 -14.159  1.00  8.80           O  
ATOM   1319  CB  TYR A 119      -1.069   1.432 -12.365  1.00  7.11           C  
ATOM   1320  CG  TYR A 119      -2.112   0.482 -11.818  1.00  7.33           C  
ATOM   1321  CD1 TYR A 119      -2.476   0.539 -10.458  1.00  6.79           C  
ATOM   1322  CD2 TYR A 119      -2.711  -0.471 -12.664  1.00  7.57           C  
ATOM   1323  CE1 TYR A 119      -3.407  -0.378  -9.934  1.00  7.21           C  
ATOM   1324  CE2 TYR A 119      -3.650  -1.376 -12.141  1.00  6.95           C  
ATOM   1325  CZ  TYR A 119      -3.987  -1.346 -10.777  1.00  6.01           C  
ATOM   1326  OH  TYR A 119      -4.880  -2.254 -10.290  1.00  7.50           O  
ATOM   1327  H   TYR A 119      -2.928   2.188 -13.776  1.00  7.27           H  
ATOM   1328  HA  TYR A 119      -1.739   3.251 -11.418  1.00  7.35           H  
ATOM   1329  HB3 TYR A 119      -0.178   1.328 -11.745  1.00  7.11           H  
ATOM   1330  HB2 TYR A 119      -0.784   1.098 -13.364  1.00  7.11           H  
ATOM   1331  HD1 TYR A 119      -2.033   1.284  -9.816  1.00  6.79           H  
ATOM   1332  HD2 TYR A 119      -2.456  -0.516 -13.713  1.00  7.57           H  
ATOM   1333  HE1 TYR A 119      -3.661  -0.336  -8.885  1.00  7.21           H  
ATOM   1334  HE2 TYR A 119      -4.121  -2.090 -12.790  1.00  6.95           H  
ATOM   1335  HH  TYR A 119      -5.035  -2.162  -9.340  1.00  7.50           H  
ATOM   1336  N   TRP A 120       0.564   4.132 -12.006  1.00  7.59           N  
ATOM   1337  CA  TRP A 120       1.917   4.612 -12.264  1.00  7.77           C  
ATOM   1338  C   TRP A 120       2.942   3.464 -12.172  1.00  8.06           C  
ATOM   1339  O   TRP A 120       3.950   3.529 -12.871  1.00  8.54           O  
ATOM   1340  CB  TRP A 120       2.253   5.750 -11.276  1.00  7.85           C  
ATOM   1341  CG  TRP A 120       3.636   6.331 -11.380  1.00  7.53           C  
ATOM   1342  CD1 TRP A 120       4.695   5.984 -10.613  1.00  8.06           C  
ATOM   1343  CD2 TRP A 120       4.155   7.281 -12.360  1.00  6.89           C  
ATOM   1344  NE1 TRP A 120       5.823   6.651 -11.044  1.00  8.23           N  
ATOM   1345  CE2 TRP A 120       5.551   7.465 -12.124  1.00  7.22           C  
ATOM   1346  CE3 TRP A 120       3.591   8.001 -13.437  1.00  6.98           C  
ATOM   1347  CZ2 TRP A 120       6.343   8.318 -12.914  1.00  6.93           C  
ATOM   1348  CZ3 TRP A 120       4.372   8.857 -14.240  1.00  7.79           C  
ATOM   1349  CH2 TRP A 120       5.747   9.016 -13.980  1.00  7.73           C  
ATOM   1350  H   TRP A 120       0.362   3.921 -11.035  1.00  7.59           H  
ATOM   1351  HA  TRP A 120       1.977   5.023 -13.273  1.00  7.77           H  
ATOM   1352  HB3 TRP A 120       2.109   5.405 -10.250  1.00  7.85           H  
ATOM   1353  HB2 TRP A 120       1.545   6.567 -11.417  1.00  7.85           H  
ATOM   1354  HD1 TRP A 120       4.648   5.279  -9.799  1.00  8.06           H  
ATOM   1355  HE1 TRP A 120       6.726   6.537 -10.607  1.00  8.23           H  
ATOM   1356  HE3 TRP A 120       2.542   7.880 -13.654  1.00  6.98           H  
ATOM   1357  HZ2 TRP A 120       7.397   8.432 -12.708  1.00  6.93           H  
ATOM   1358  HZ3 TRP A 120       3.913   9.389 -15.060  1.00  7.79           H  
ATOM   1359  HH2 TRP A 120       6.342   9.672 -14.598  1.00  7.73           H  
ATOM   1360  N   ASN A 121       2.697   2.450 -11.322  1.00  7.54           N  
ATOM   1361  CA  ASN A 121       3.653   1.370 -11.058  1.00  7.92           C  
ATOM   1362  C   ASN A 121       2.955   0.039 -10.730  1.00  8.03           C  
ATOM   1363  O   ASN A 121       1.756   0.009 -10.448  1.00  7.94           O  
ATOM   1364  CB  ASN A 121       4.682   1.816  -9.979  1.00  8.08           C  
ATOM   1365  CG  ASN A 121       4.108   2.098  -8.580  1.00  8.49           C  
ATOM   1366  OD1 ASN A 121       3.386   1.282  -8.015  1.00 10.25           O  
ATOM   1367  ND2 ASN A 121       4.458   3.242  -7.991  1.00 10.06           N  
ATOM   1368  H   ASN A 121       1.851   2.442 -10.766  1.00  7.54           H  
ATOM   1369  HA  ASN A 121       4.208   1.170 -11.977  1.00  7.92           H  
ATOM   1370  HB3 ASN A 121       5.205   2.706 -10.330  1.00  8.08           H  
ATOM   1371  HB2 ASN A 121       5.452   1.052  -9.868  1.00  8.08           H  
ATOM   1372 HD22 ASN A 121       4.109   3.457  -7.068  1.00 10.06           H  
ATOM   1373 HD21 ASN A 121       5.074   3.894  -8.452  1.00 10.06           H  
ATOM   1374  N   ALA A 122       3.756  -1.038 -10.754  1.00  7.90           N  
ATOM   1375  CA  ALA A 122       3.344  -2.407 -10.454  1.00  8.43           C  
ATOM   1376  C   ALA A 122       2.998  -2.673  -8.982  1.00  8.61           C  
ATOM   1377  O   ALA A 122       2.189  -3.564  -8.732  1.00  7.92           O  
ATOM   1378  CB  ALA A 122       4.457  -3.352 -10.909  1.00  9.71           C  
ATOM   1379  H   ALA A 122       4.730  -0.920 -10.994  1.00  7.90           H  
ATOM   1380  HA  ALA A 122       2.451  -2.626 -11.038  1.00  8.43           H  
ATOM   1381  HB1 ALA A 122       4.192  -4.399 -10.756  1.00  9.71           H  
ATOM   1382  HB2 ALA A 122       4.650  -3.206 -11.969  1.00  9.71           H  
ATOM   1383  HB3 ALA A 122       5.386  -3.165 -10.368  1.00  9.71           H  
ATOM   1384  N   GLN A 123       3.596  -1.911  -8.047  1.00  8.59           N  
ATOM   1385  CA  GLN A 123       3.377  -2.040  -6.603  1.00  9.01           C  
ATOM   1386  C   GLN A 123       1.923  -1.752  -6.183  1.00  8.24           C  
ATOM   1387  O   GLN A 123       1.420  -2.446  -5.302  1.00  7.89           O  
ATOM   1388  CB  GLN A 123       4.437  -1.206  -5.841  1.00  0.00           C  
ATOM   1389  CG  GLN A 123       4.382  -1.271  -4.295  1.00  0.00           C  
ATOM   1390  CD  GLN A 123       3.402  -0.292  -3.636  1.00  0.00           C  
ATOM   1391  OE1 GLN A 123       3.216   0.830  -4.102  1.00  0.00           O  
ATOM   1392  NE2 GLN A 123       2.781  -0.710  -2.531  1.00  0.00           N  
ATOM   1393  H   GLN A 123       4.232  -1.182  -8.336  1.00  8.59           H  
ATOM   1394  HA  GLN A 123       3.569  -3.086  -6.356  1.00  9.01           H  
ATOM   1395  HB3 GLN A 123       4.426  -0.170  -6.176  1.00  0.00           H  
ATOM   1396  HB2 GLN A 123       5.415  -1.584  -6.140  1.00  0.00           H  
ATOM   1397  HG3 GLN A 123       5.369  -1.024  -3.902  1.00  0.00           H  
ATOM   1398  HG2 GLN A 123       4.178  -2.293  -3.972  1.00  0.00           H  
ATOM   1399 HE22 GLN A 123       2.132  -0.098  -2.059  1.00  0.00           H  
ATOM   1400 HE21 GLN A 123       2.949  -1.636  -2.165  1.00  0.00           H  
ATOM   1401  N   GLU A 124       1.272  -0.778  -6.844  1.00  7.47           N  
ATOM   1402  CA  GLU A 124      -0.149  -0.459  -6.683  1.00  8.02           C  
ATOM   1403  C   GLU A 124      -1.070  -1.632  -7.065  1.00  7.36           C  
ATOM   1404  O   GLU A 124      -1.962  -1.964  -6.289  1.00  7.90           O  
ATOM   1405  CB  GLU A 124      -0.503   0.780  -7.526  1.00  8.69           C  
ATOM   1406  CG  GLU A 124       0.128   2.099  -7.034  1.00 10.07           C  
ATOM   1407  CD  GLU A 124      -0.095   3.261  -8.014  1.00  9.70           C  
ATOM   1408  OE1 GLU A 124       0.325   3.128  -9.185  1.00 11.17           O  
ATOM   1409  OE2 GLU A 124      -0.682   4.278  -7.586  1.00 13.62           O1-
ATOM   1410  H   GLU A 124       1.771  -0.237  -7.537  1.00  7.47           H  
ATOM   1411  HA  GLU A 124      -0.326  -0.226  -5.631  1.00  8.02           H  
ATOM   1412  HB3 GLU A 124      -1.587   0.905  -7.551  1.00  8.69           H  
ATOM   1413  HB2 GLU A 124      -0.197   0.588  -8.555  1.00  8.69           H  
ATOM   1414  HG3 GLU A 124       1.200   1.981  -6.884  1.00 10.07           H  
ATOM   1415  HG2 GLU A 124      -0.282   2.350  -6.054  1.00 10.07           H  
ATOM   1416  N   CYS A 125      -0.817  -2.245  -8.235  1.00  7.02           N  
ATOM   1417  CA  CYS A 125      -1.570  -3.385  -8.766  1.00  6.92           C  
ATOM   1418  C   CYS A 125      -1.385  -4.660  -7.917  1.00  7.06           C  
ATOM   1419  O   CYS A 125      -2.369  -5.346  -7.643  1.00  6.37           O  
ATOM   1420  CB  CYS A 125      -1.226  -3.613 -10.252  1.00  7.28           C  
ATOM   1421  SG  CYS A 125      -2.239  -4.912 -11.022  1.00  8.65           S  
ATOM   1422  H   CYS A 125      -0.053  -1.913  -8.805  1.00  7.02           H  
ATOM   1423  HA  CYS A 125      -2.627  -3.118  -8.712  1.00  6.92           H  
ATOM   1424  HB3 CYS A 125      -0.174  -3.874 -10.353  1.00  7.28           H  
ATOM   1425  HB2 CYS A 125      -1.371  -2.693 -10.819  1.00  7.28           H  
ATOM   1426  HG  CYS A 125      -3.393  -4.240 -10.962  1.00  8.65           H  
ATOM   1427  N   ILE A 126      -0.140  -4.912  -7.473  1.00  7.04           N  
ATOM   1428  CA  ILE A 126       0.244  -5.972  -6.536  1.00  7.81           C  
ATOM   1429  C   ILE A 126      -0.465  -5.843  -5.175  1.00  7.37           C  
ATOM   1430  O   ILE A 126      -1.012  -6.833  -4.691  1.00  7.34           O  
ATOM   1431  CB  ILE A 126       1.795  -6.006  -6.348  1.00  7.98           C  
ATOM   1432  CG1 ILE A 126       2.455  -6.638  -7.592  1.00  8.75           C  
ATOM   1433  CG2 ILE A 126       2.330  -6.688  -5.065  1.00  9.18           C  
ATOM   1434  CD1 ILE A 126       3.952  -6.332  -7.749  1.00 10.16           C  
ATOM   1435  H   ILE A 126       0.610  -4.297  -7.761  1.00  7.04           H  
ATOM   1436  HA  ILE A 126      -0.073  -6.921  -6.974  1.00  7.81           H  
ATOM   1437  HB  ILE A 126       2.127  -4.969  -6.300  1.00  7.98           H  
ATOM   1438 HG13 ILE A 126       1.947  -6.311  -8.499  1.00  8.75           H  
ATOM   1439 HG12 ILE A 126       2.310  -7.716  -7.545  1.00  8.75           H  
ATOM   1440 HG21 ILE A 126       3.420  -6.690  -5.046  1.00  9.18           H  
ATOM   1441 HG22 ILE A 126       2.013  -6.173  -4.158  1.00  9.18           H  
ATOM   1442 HG23 ILE A 126       2.004  -7.724  -4.995  1.00  9.18           H  
ATOM   1443 HD11 ILE A 126       4.222  -6.291  -8.804  1.00 10.16           H  
ATOM   1444 HD12 ILE A 126       4.221  -5.373  -7.306  1.00 10.16           H  
ATOM   1445 HD13 ILE A 126       4.563  -7.104  -7.281  1.00 10.16           H  
ATOM   1446  N   GLN A 127      -0.482  -4.618  -4.619  1.00  7.12           N  
ATOM   1447  CA  GLN A 127      -1.163  -4.273  -3.372  1.00  7.67           C  
ATOM   1448  C   GLN A 127      -2.687  -4.479  -3.441  1.00  6.65           C  
ATOM   1449  O   GLN A 127      -3.262  -4.905  -2.444  1.00  7.14           O  
ATOM   1450  CB  GLN A 127      -0.766  -2.836  -2.954  1.00  8.76           C  
ATOM   1451  CG  GLN A 127      -1.413  -2.254  -1.675  1.00 11.99           C  
ATOM   1452  CD  GLN A 127      -1.041  -3.000  -0.388  1.00 15.74           C  
ATOM   1453  OE1 GLN A 127      -1.387  -4.165  -0.205  1.00 17.91           O  
ATOM   1454  NE2 GLN A 127      -0.354  -2.320   0.531  1.00 18.86           N  
ATOM   1455  H   GLN A 127      -0.001  -3.857  -5.081  1.00  7.12           H  
ATOM   1456  HA  GLN A 127      -0.778  -4.963  -2.620  1.00  7.67           H  
ATOM   1457  HB3 GLN A 127      -0.988  -2.158  -3.778  1.00  8.76           H  
ATOM   1458  HB2 GLN A 127       0.318  -2.798  -2.834  1.00  8.76           H  
ATOM   1459  HG3 GLN A 127      -2.499  -2.237  -1.763  1.00 11.99           H  
ATOM   1460  HG2 GLN A 127      -1.112  -1.210  -1.578  1.00 11.99           H  
ATOM   1461 HE22 GLN A 127      -0.101  -2.767   1.400  1.00 18.86           H  
ATOM   1462 HE21 GLN A 127      -0.091  -1.358   0.371  1.00 18.86           H  
ATOM   1463  N   ASP A 128      -3.306  -4.229  -4.609  1.00  6.19           N  
ATOM   1464  CA  ASP A 128      -4.730  -4.478  -4.858  1.00  6.12           C  
ATOM   1465  C   ASP A 128      -5.117  -5.964  -4.776  1.00  5.46           C  
ATOM   1466  O   ASP A 128      -6.155  -6.268  -4.186  1.00  5.53           O  
ATOM   1467  CB  ASP A 128      -5.235  -3.880  -6.190  1.00  6.33           C  
ATOM   1468  CG  ASP A 128      -5.174  -2.353  -6.338  1.00  6.70           C  
ATOM   1469  OD1 ASP A 128      -5.079  -1.638  -5.315  1.00  7.75           O  
ATOM   1470  OD2 ASP A 128      -5.372  -1.910  -7.490  1.00  7.58           O1-
ATOM   1471  H   ASP A 128      -2.775  -3.853  -5.382  1.00  6.19           H  
ATOM   1472  HA  ASP A 128      -5.266  -3.984  -4.046  1.00  6.12           H  
ATOM   1473  HB3 ASP A 128      -6.269  -4.177  -6.354  1.00  6.33           H  
ATOM   1474  HB2 ASP A 128      -4.660  -4.309  -7.011  1.00  6.33           H  
ATOM   1475  N   PHE A 129      -4.275  -6.863  -5.318  1.00  5.95           N  
ATOM   1476  CA  PHE A 129      -4.446  -8.313  -5.172  1.00  6.02           C  
ATOM   1477  C   PHE A 129      -4.343  -8.781  -3.710  1.00  6.20           C  
ATOM   1478  O   PHE A 129      -5.209  -9.533  -3.269  1.00  5.94           O  
ATOM   1479  CB  PHE A 129      -3.451  -9.086  -6.059  1.00  6.53           C  
ATOM   1480  CG  PHE A 129      -3.756  -9.121  -7.547  1.00  6.63           C  
ATOM   1481  CD1 PHE A 129      -4.873  -9.833  -8.030  1.00  8.00           C  
ATOM   1482  CD2 PHE A 129      -2.931  -8.433  -8.463  1.00  7.01           C  
ATOM   1483  CE1 PHE A 129      -5.124  -9.885  -9.395  1.00  8.49           C  
ATOM   1484  CE2 PHE A 129      -3.193  -8.506  -9.824  1.00  7.60           C  
ATOM   1485  CZ  PHE A 129      -4.280  -9.236 -10.287  1.00  7.66           C  
ATOM   1486  H   PHE A 129      -3.443  -6.548  -5.798  1.00  5.95           H  
ATOM   1487  HA  PHE A 129      -5.455  -8.561  -5.508  1.00  6.02           H  
ATOM   1488  HB3 PHE A 129      -3.390 -10.125  -5.729  1.00  6.53           H  
ATOM   1489  HB2 PHE A 129      -2.453  -8.675  -5.914  1.00  6.53           H  
ATOM   1490  HD1 PHE A 129      -5.526 -10.353  -7.343  1.00  8.00           H  
ATOM   1491  HD2 PHE A 129      -2.077  -7.873  -8.114  1.00  7.01           H  
ATOM   1492  HE1 PHE A 129      -5.976 -10.437  -9.765  1.00  8.49           H  
ATOM   1493  HE2 PHE A 129      -2.549  -7.995 -10.524  1.00  7.60           H  
ATOM   1494  HZ  PHE A 129      -4.473  -9.285 -11.347  1.00  7.66           H  
ATOM   1495  N   ASN A 130      -3.324  -8.291  -2.978  1.00  6.12           N  
ATOM   1496  CA  ASN A 130      -3.115  -8.578  -1.553  1.00  6.78           C  
ATOM   1497  C   ASN A 130      -4.237  -8.029  -0.656  1.00  6.30           C  
ATOM   1498  O   ASN A 130      -4.624  -8.728   0.279  1.00  7.17           O  
ATOM   1499  CB  ASN A 130      -1.734  -8.051  -1.099  1.00  7.46           C  
ATOM   1500  CG  ASN A 130      -0.560  -8.862  -1.655  1.00  9.38           C  
ATOM   1501  OD1 ASN A 130       0.213  -8.368  -2.470  1.00 11.80           O  
ATOM   1502  ND2 ASN A 130      -0.411 -10.110  -1.203  1.00 11.25           N  
ATOM   1503  H   ASN A 130      -2.651  -7.673  -3.413  1.00  6.12           H  
ATOM   1504  HA  ASN A 130      -3.117  -9.666  -1.480  1.00  6.78           H  
ATOM   1505  HB3 ASN A 130      -1.659  -8.096  -0.011  1.00  7.46           H  
ATOM   1506  HB2 ASN A 130      -1.616  -6.999  -1.363  1.00  7.46           H  
ATOM   1507 HD22 ASN A 130       0.356 -10.678  -1.532  1.00 11.25           H  
ATOM   1508 HD21 ASN A 130      -1.059 -10.499  -0.532  1.00 11.25           H  
ATOM   1509  N   THR A 131      -4.761  -6.829  -0.967  1.00  6.11           N  
ATOM   1510  CA  THR A 131      -5.887  -6.197  -0.269  1.00  6.37           C  
ATOM   1511  C   THR A 131      -7.192  -6.994  -0.442  1.00  5.65           C  
ATOM   1512  O   THR A 131      -7.911  -7.163   0.540  1.00  5.89           O  
ATOM   1513  CB  THR A 131      -6.131  -4.740  -0.754  1.00  6.51           C  
ATOM   1514  OG1 THR A 131      -5.013  -3.948  -0.405  1.00  8.47           O  
ATOM   1515  CG2 THR A 131      -7.378  -4.032  -0.187  1.00  7.48           C  
ATOM   1516  H   THR A 131      -4.372  -6.309  -1.744  1.00  6.11           H  
ATOM   1517  HA  THR A 131      -5.644  -6.170   0.795  1.00  6.37           H  
ATOM   1518  HB  THR A 131      -6.200  -4.730  -1.843  1.00  6.51           H  
ATOM   1519  HG1 THR A 131      -4.250  -4.258  -0.906  1.00  8.47           H  
ATOM   1520 HG21 THR A 131      -7.407  -2.991  -0.509  1.00  7.48           H  
ATOM   1521 HG22 THR A 131      -8.307  -4.489  -0.526  1.00  7.48           H  
ATOM   1522 HG23 THR A 131      -7.380  -4.043   0.904  1.00  7.48           H  
ATOM   1523  N   MET A 132      -7.444  -7.510  -1.658  1.00  5.58           N  
ATOM   1524  CA  MET A 132      -8.571  -8.385  -1.983  1.00  5.60           C  
ATOM   1525  C   MET A 132      -8.578  -9.685  -1.154  1.00  5.77           C  
ATOM   1526  O   MET A 132      -9.618 -10.025  -0.592  1.00  6.16           O  
ATOM   1527  CB  MET A 132      -8.576  -8.637  -3.505  1.00  5.75           C  
ATOM   1528  CG  MET A 132      -9.617  -9.643  -4.023  1.00  6.88           C  
ATOM   1529  SD  MET A 132      -9.428 -10.006  -5.783  1.00  7.15           S  
ATOM   1530  CE  MET A 132      -8.067 -11.199  -5.733  1.00 11.00           C  
ATOM   1531  H   MET A 132      -6.801  -7.321  -2.415  1.00  5.58           H  
ATOM   1532  HA  MET A 132      -9.485  -7.840  -1.736  1.00  5.60           H  
ATOM   1533  HB3 MET A 132      -7.590  -8.969  -3.820  1.00  5.75           H  
ATOM   1534  HB2 MET A 132      -8.733  -7.685  -4.016  1.00  5.75           H  
ATOM   1535  HG3 MET A 132     -10.620  -9.249  -3.859  1.00  6.88           H  
ATOM   1536  HG2 MET A 132      -9.567 -10.592  -3.491  1.00  6.88           H  
ATOM   1537  HE1 MET A 132      -7.813 -11.528  -6.741  1.00 11.00           H  
ATOM   1538  HE2 MET A 132      -7.177 -10.763  -5.279  1.00 11.00           H  
ATOM   1539  HE3 MET A 132      -8.365 -12.072  -5.153  1.00 11.00           H  
ATOM   1540  N   PHE A 133      -7.418 -10.361  -1.057  1.00  5.61           N  
ATOM   1541  CA  PHE A 133      -7.239 -11.569  -0.242  1.00  6.27           C  
ATOM   1542  C   PHE A 133      -7.384 -11.292   1.265  1.00  6.15           C  
ATOM   1543  O   PHE A 133      -8.012 -12.088   1.958  1.00  6.54           O  
ATOM   1544  CB  PHE A 133      -5.872 -12.222  -0.544  1.00  6.61           C  
ATOM   1545  CG  PHE A 133      -5.629 -12.606  -1.995  1.00  7.05           C  
ATOM   1546  CD1 PHE A 133      -6.594 -13.324  -2.735  1.00  9.32           C  
ATOM   1547  CD2 PHE A 133      -4.376 -12.338  -2.588  1.00  7.79           C  
ATOM   1548  CE1 PHE A 133      -6.330 -13.685  -4.049  1.00  9.94           C  
ATOM   1549  CE2 PHE A 133      -4.142 -12.689  -3.909  1.00  9.37           C  
ATOM   1550  CZ  PHE A 133      -5.118 -13.353  -4.637  1.00  9.18           C  
ATOM   1551  H   PHE A 133      -6.603 -10.034  -1.560  1.00  5.61           H  
ATOM   1552  HA  PHE A 133      -8.029 -12.272  -0.512  1.00  6.27           H  
ATOM   1553  HB3 PHE A 133      -5.741 -13.120   0.060  1.00  6.61           H  
ATOM   1554  HB2 PHE A 133      -5.080 -11.538  -0.236  1.00  6.61           H  
ATOM   1555  HD1 PHE A 133      -7.541 -13.593  -2.293  1.00  9.32           H  
ATOM   1556  HD2 PHE A 133      -3.601 -11.839  -2.027  1.00  7.79           H  
ATOM   1557  HE1 PHE A 133      -7.074 -14.224  -4.616  1.00  9.94           H  
ATOM   1558  HE2 PHE A 133      -3.193 -12.457  -4.366  1.00  9.37           H  
ATOM   1559  HZ  PHE A 133      -4.914 -13.638  -5.656  1.00  9.18           H  
ATOM   1560  N   THR A 134      -6.847 -10.149   1.729  1.00  6.48           N  
ATOM   1561  CA  THR A 134      -6.925  -9.682   3.116  1.00  7.46           C  
ATOM   1562  C   THR A 134      -8.368  -9.378   3.569  1.00  6.73           C  
ATOM   1563  O   THR A 134      -8.709  -9.728   4.698  1.00  6.86           O  
ATOM   1564  CB  THR A 134      -6.043  -8.420   3.332  1.00  8.36           C  
ATOM   1565  OG1 THR A 134      -4.687  -8.774   3.151  1.00 12.09           O  
ATOM   1566  CG2 THR A 134      -6.156  -7.721   4.697  1.00 10.65           C  
ATOM   1567  H   THR A 134      -6.350  -9.545   1.088  1.00  6.48           H  
ATOM   1568  HA  THR A 134      -6.542 -10.484   3.752  1.00  7.46           H  
ATOM   1569  HB  THR A 134      -6.278  -7.685   2.563  1.00  8.36           H  
ATOM   1570  HG1 THR A 134      -4.550  -8.989   2.223  1.00 12.09           H  
ATOM   1571 HG21 THR A 134      -5.391  -6.952   4.809  1.00 10.65           H  
ATOM   1572 HG22 THR A 134      -7.119  -7.222   4.809  1.00 10.65           H  
ATOM   1573 HG23 THR A 134      -6.039  -8.429   5.518  1.00 10.65           H  
ATOM   1574  N   ASN A 135      -9.200  -8.797   2.683  1.00  6.38           N  
ATOM   1575  CA  ASN A 135     -10.629  -8.548   2.924  1.00  6.52           C  
ATOM   1576  C   ASN A 135     -11.428  -9.848   3.110  1.00  6.31           C  
ATOM   1577  O   ASN A 135     -12.328  -9.879   3.949  1.00  6.36           O  
ATOM   1578  CB  ASN A 135     -11.252  -7.735   1.763  1.00  6.73           C  
ATOM   1579  CG  ASN A 135     -10.721  -6.309   1.602  1.00  8.66           C  
ATOM   1580  OD1 ASN A 135     -10.170  -5.719   2.529  1.00  9.35           O  
ATOM   1581  ND2 ASN A 135     -10.908  -5.739   0.411  1.00 10.57           N  
ATOM   1582  H   ASN A 135      -8.844  -8.515   1.778  1.00  6.38           H  
ATOM   1583  HA  ASN A 135     -10.690  -7.970   3.847  1.00  6.52           H  
ATOM   1584  HB3 ASN A 135     -12.328  -7.641   1.925  1.00  6.73           H  
ATOM   1585  HB2 ASN A 135     -11.131  -8.272   0.821  1.00  6.73           H  
ATOM   1586 HD22 ASN A 135     -10.600  -4.786   0.264  1.00 10.57           H  
ATOM   1587 HD21 ASN A 135     -11.361  -6.243  -0.336  1.00 10.57           H  
ATOM   1588  N   CYS A 136     -11.069 -10.894   2.342  1.00  6.49           N  
ATOM   1589  CA  CYS A 136     -11.668 -12.225   2.422  1.00  6.64           C  
ATOM   1590  C   CYS A 136     -11.398 -12.887   3.785  1.00  6.24           C  
ATOM   1591  O   CYS A 136     -12.343 -13.357   4.412  1.00  6.64           O  
ATOM   1592  CB  CYS A 136     -11.246 -13.118   1.234  1.00  6.66           C  
ATOM   1593  SG  CYS A 136     -12.048 -14.746   1.276  1.00  8.68           S  
ATOM   1594  H   CYS A 136     -10.314 -10.784   1.680  1.00  6.49           H  
ATOM   1595  HA  CYS A 136     -12.748 -12.085   2.344  1.00  6.64           H  
ATOM   1596  HB3 CYS A 136     -10.167 -13.272   1.220  1.00  6.66           H  
ATOM   1597  HB2 CYS A 136     -11.506 -12.636   0.292  1.00  6.66           H  
ATOM   1598  HG  CYS A 136     -11.446 -15.234   0.188  1.00  8.68           H  
ATOM   1599  N   TYR A 137     -10.131 -12.871   4.232  1.00  6.34           N  
ATOM   1600  CA  TYR A 137      -9.694 -13.493   5.487  1.00  7.03           C  
ATOM   1601  C   TYR A 137     -10.142 -12.733   6.749  1.00  7.48           C  
ATOM   1602  O   TYR A 137     -10.290 -13.367   7.793  1.00  8.65           O  
ATOM   1603  CB  TYR A 137      -8.160 -13.674   5.471  1.00  7.35           C  
ATOM   1604  CG  TYR A 137      -7.572 -14.371   4.250  1.00  6.93           C  
ATOM   1605  CD1 TYR A 137      -8.274 -15.399   3.582  1.00  7.33           C  
ATOM   1606  CD2 TYR A 137      -6.307 -13.973   3.769  1.00  6.96           C  
ATOM   1607  CE1 TYR A 137      -7.737 -15.990   2.424  1.00  7.99           C  
ATOM   1608  CE2 TYR A 137      -5.767 -14.568   2.612  1.00  7.28           C  
ATOM   1609  CZ  TYR A 137      -6.489 -15.567   1.932  1.00  7.19           C  
ATOM   1610  OH  TYR A 137      -5.982 -16.129   0.799  1.00  8.70           O  
ATOM   1611  H   TYR A 137      -9.404 -12.463   3.660  1.00  6.34           H  
ATOM   1612  HA  TYR A 137     -10.154 -14.481   5.551  1.00  7.03           H  
ATOM   1613  HB3 TYR A 137      -7.843 -14.225   6.357  1.00  7.35           H  
ATOM   1614  HB2 TYR A 137      -7.694 -12.689   5.545  1.00  7.35           H  
ATOM   1615  HD1 TYR A 137      -9.236 -15.735   3.937  1.00  7.33           H  
ATOM   1616  HD2 TYR A 137      -5.753 -13.193   4.271  1.00  6.96           H  
ATOM   1617  HE1 TYR A 137      -8.285 -16.769   1.916  1.00  7.99           H  
ATOM   1618  HE2 TYR A 137      -4.806 -14.241   2.244  1.00  7.28           H  
ATOM   1619  HH  TYR A 137      -5.065 -15.877   0.632  1.00  8.70           H  
ATOM   1620  N   ILE A 138     -10.364 -11.410   6.638  1.00  7.87           N  
ATOM   1621  CA  ILE A 138     -10.906 -10.570   7.709  1.00  8.56           C  
ATOM   1622  C   ILE A 138     -12.408 -10.818   7.941  1.00  8.28           C  
ATOM   1623  O   ILE A 138     -12.812 -10.971   9.094  1.00 10.91           O  
ATOM   1624  CB  ILE A 138     -10.632  -9.052   7.451  1.00  9.00           C  
ATOM   1625  CG1 ILE A 138      -9.154  -8.728   7.766  1.00  9.87           C  
ATOM   1626  CG2 ILE A 138     -11.554  -8.058   8.201  1.00  9.81           C  
ATOM   1627  CD1 ILE A 138      -8.689  -7.357   7.258  1.00 12.27           C  
ATOM   1628  H   ILE A 138     -10.185 -10.949   5.756  1.00  7.87           H  
ATOM   1629  HA  ILE A 138     -10.395 -10.847   8.633  1.00  8.56           H  
ATOM   1630  HB  ILE A 138     -10.785  -8.872   6.386  1.00  9.00           H  
ATOM   1631 HG13 ILE A 138      -8.504  -9.492   7.338  1.00  9.87           H  
ATOM   1632 HG12 ILE A 138      -8.995  -8.781   8.844  1.00  9.87           H  
ATOM   1633 HG21 ILE A 138     -11.286  -7.022   7.996  1.00  9.81           H  
ATOM   1634 HG22 ILE A 138     -12.594  -8.157   7.895  1.00  9.81           H  
ATOM   1635 HG23 ILE A 138     -11.504  -8.205   9.281  1.00  9.81           H  
ATOM   1636 HD11 ILE A 138      -7.602  -7.319   7.199  1.00 12.27           H  
ATOM   1637 HD12 ILE A 138      -9.088  -7.141   6.267  1.00 12.27           H  
ATOM   1638 HD13 ILE A 138      -9.002  -6.557   7.930  1.00 12.27           H  
ATOM   1639  N   TYR A 139     -13.201 -10.834   6.855  1.00  8.30           N  
ATOM   1640  CA  TYR A 139     -14.654 -10.970   6.928  1.00  8.28           C  
ATOM   1641  C   TYR A 139     -15.110 -12.422   7.164  1.00  8.85           C  
ATOM   1642  O   TYR A 139     -15.931 -12.653   8.051  1.00  9.61           O  
ATOM   1643  CB  TYR A 139     -15.303 -10.348   5.674  1.00  7.87           C  
ATOM   1644  CG  TYR A 139     -16.820 -10.403   5.679  1.00  6.84           C  
ATOM   1645  CD1 TYR A 139     -17.553  -9.500   6.475  1.00  7.43           C  
ATOM   1646  CD2 TYR A 139     -17.502 -11.384   4.930  1.00  7.90           C  
ATOM   1647  CE1 TYR A 139     -18.957  -9.589   6.533  1.00  7.39           C  
ATOM   1648  CE2 TYR A 139     -18.905 -11.471   4.986  1.00  7.58           C  
ATOM   1649  CZ  TYR A 139     -19.634 -10.574   5.790  1.00  7.82           C  
ATOM   1650  OH  TYR A 139     -20.992 -10.668   5.851  1.00  9.10           O  
ATOM   1651  H   TYR A 139     -12.803 -10.703   5.934  1.00  8.30           H  
ATOM   1652  HA  TYR A 139     -14.998 -10.384   7.783  1.00  8.28           H  
ATOM   1653  HB3 TYR A 139     -14.931 -10.843   4.774  1.00  7.87           H  
ATOM   1654  HB2 TYR A 139     -15.002  -9.303   5.584  1.00  7.87           H  
ATOM   1655  HD1 TYR A 139     -17.039  -8.747   7.054  1.00  7.43           H  
ATOM   1656  HD2 TYR A 139     -16.946 -12.082   4.323  1.00  7.90           H  
ATOM   1657  HE1 TYR A 139     -19.512  -8.899   7.150  1.00  7.39           H  
ATOM   1658  HE2 TYR A 139     -19.423 -12.232   4.421  1.00  7.58           H  
ATOM   1659  HH  TYR A 139     -21.391 -10.065   6.491  1.00  9.10           H  
ATOM   1660  N   ASN A 140     -14.588 -13.359   6.355  1.00  8.93           N  
ATOM   1661  CA  ASN A 140     -14.979 -14.772   6.370  1.00 10.09           C  
ATOM   1662  C   ASN A 140     -14.139 -15.563   7.382  1.00 12.53           C  
ATOM   1663  O   ASN A 140     -12.987 -15.217   7.648  1.00 12.51           O  
ATOM   1664  CB  ASN A 140     -14.840 -15.384   4.958  1.00  9.26           C  
ATOM   1665  CG  ASN A 140     -15.717 -14.683   3.919  1.00  8.98           C  
ATOM   1666  OD1 ASN A 140     -16.932 -14.863   3.907  1.00  9.14           O  
ATOM   1667  ND2 ASN A 140     -15.104 -13.889   3.037  1.00  7.76           N  
ATOM   1668  H   ASN A 140     -13.885 -13.103   5.675  1.00  8.93           H  
ATOM   1669  HA  ASN A 140     -16.027 -14.848   6.668  1.00 10.09           H  
ATOM   1670  HB3 ASN A 140     -15.136 -16.433   4.977  1.00  9.26           H  
ATOM   1671  HB2 ASN A 140     -13.800 -15.381   4.632  1.00  9.26           H  
ATOM   1672 HD22 ASN A 140     -15.633 -13.403   2.326  1.00  7.76           H  
ATOM   1673 HD21 ASN A 140     -14.101 -13.773   3.077  1.00  7.76           H  
ATOM   1674  N   LYS A 141     -14.753 -16.629   7.914  1.00 15.37           N  
ATOM   1675  CA  LYS A 141     -14.176 -17.533   8.907  1.00 17.28           C  
ATOM   1676  C   LYS A 141     -13.154 -18.472   8.228  1.00 18.24           C  
ATOM   1677  O   LYS A 141     -13.467 -18.994   7.156  1.00 17.80           O  
ATOM   1678  CB  LYS A 141     -15.314 -18.386   9.510  1.00  0.00           C  
ATOM   1679  CG  LYS A 141     -16.488 -17.589  10.108  1.00  0.00           C  
ATOM   1680  CD  LYS A 141     -17.657 -18.504  10.498  1.00  0.00           C  
ATOM   1681  CE  LYS A 141     -18.890 -17.717  10.967  1.00  0.00           C  
ATOM   1682  NZ  LYS A 141     -20.027 -18.611  11.249  1.00  0.00           N1+
ATOM   1683  H   LYS A 141     -15.677 -16.879   7.587  1.00 15.37           H  
ATOM   1684  HA  LYS A 141     -13.743 -16.926   9.701  1.00 17.28           H  
ATOM   1685  HB3 LYS A 141     -14.905 -19.046  10.276  1.00  0.00           H  
ATOM   1686  HB2 LYS A 141     -15.709 -19.047   8.741  1.00  0.00           H  
ATOM   1687  HG3 LYS A 141     -16.852 -16.853   9.392  1.00  0.00           H  
ATOM   1688  HG2 LYS A 141     -16.145 -17.028  10.978  1.00  0.00           H  
ATOM   1689  HD3 LYS A 141     -17.330 -19.186  11.285  1.00  0.00           H  
ATOM   1690  HD2 LYS A 141     -17.922 -19.128   9.642  1.00  0.00           H  
ATOM   1691  HE3 LYS A 141     -19.197 -17.004  10.201  1.00  0.00           H  
ATOM   1692  HE2 LYS A 141     -18.656 -17.144  11.865  1.00  0.00           H  
ATOM   1693  HZ1 LYS A 141     -19.772 -19.263  11.978  1.00  0.00           H  
ATOM   1694  HZ2 LYS A 141     -20.822 -18.065  11.548  1.00  0.00           H  
ATOM   1695  HZ3 LYS A 141     -20.265 -19.122  10.411  1.00  0.00           H  
ATOM   1696  N   PRO A 142     -11.976 -18.709   8.854  1.00 19.37           N  
ATOM   1697  CA  PRO A 142     -11.049 -19.785   8.441  1.00 20.10           C  
ATOM   1698  C   PRO A 142     -11.719 -21.171   8.322  1.00 19.59           C  
ATOM   1699  O   PRO A 142     -12.217 -21.692   9.321  1.00 21.10           O  
ATOM   1700  CB  PRO A 142      -9.953 -19.761   9.525  1.00 20.34           C  
ATOM   1701  CG  PRO A 142      -9.973 -18.341  10.059  1.00 20.54           C  
ATOM   1702  CD  PRO A 142     -11.449 -17.973  10.004  1.00 20.22           C  
ATOM   1703  HA  PRO A 142     -10.616 -19.490   7.484  1.00 20.10           H  
ATOM   1704  HB3 PRO A 142      -8.974 -20.039   9.136  1.00 20.34           H  
ATOM   1705  HB2 PRO A 142     -10.186 -20.445  10.342  1.00 20.34           H  
ATOM   1706  HG3 PRO A 142      -9.413 -17.693   9.382  1.00 20.54           H  
ATOM   1707  HG2 PRO A 142      -9.537 -18.243  11.054  1.00 20.54           H  
ATOM   1708  HD2 PRO A 142     -11.966 -18.305  10.906  1.00 20.22           H  
ATOM   1709  HD3 PRO A 142     -11.562 -16.892   9.911  1.00 20.22           H  
ATOM   1710  N   GLY A 143     -11.741 -21.710   7.093  1.00 19.30           N  
ATOM   1711  CA  GLY A 143     -12.352 -23.000   6.771  1.00 18.00           C  
ATOM   1712  C   GLY A 143     -13.608 -22.852   5.897  1.00 17.40           C  
ATOM   1713  O   GLY A 143     -14.088 -23.871   5.402  1.00 18.10           O  
ATOM   1714  H   GLY A 143     -11.321 -21.205   6.326  1.00 19.30           H  
ATOM   1715  HA3 GLY A 143     -12.608 -23.571   7.664  1.00 18.00           H  
ATOM   1716  HA2 GLY A 143     -11.619 -23.593   6.224  1.00 18.00           H  
ATOM   1717  N   ASP A 144     -14.121 -21.626   5.664  1.00 15.79           N  
ATOM   1718  CA  ASP A 144     -15.167 -21.345   4.665  1.00 14.34           C  
ATOM   1719  C   ASP A 144     -14.659 -21.596   3.236  1.00 12.13           C  
ATOM   1720  O   ASP A 144     -13.462 -21.460   2.976  1.00 11.31           O  
ATOM   1721  CB  ASP A 144     -15.746 -19.905   4.754  1.00 14.21           C  
ATOM   1722  CG  ASP A 144     -16.532 -19.547   6.029  1.00 16.43           C  
ATOM   1723  OD1 ASP A 144     -16.917 -20.465   6.788  1.00 19.10           O  
ATOM   1724  OD2 ASP A 144     -16.831 -18.341   6.176  1.00 18.67           O1-
ATOM   1725  H   ASP A 144     -13.718 -20.819   6.121  1.00 15.79           H  
ATOM   1726  HA  ASP A 144     -15.979 -22.054   4.839  1.00 14.34           H  
ATOM   1727  HB3 ASP A 144     -16.405 -19.714   3.906  1.00 14.21           H  
ATOM   1728  HB2 ASP A 144     -14.924 -19.191   4.668  1.00 14.21           H  
ATOM   1729  N   ASP A 145     -15.595 -21.940   2.336  1.00 10.70           N  
ATOM   1730  CA  ASP A 145     -15.334 -22.252   0.925  1.00 10.43           C  
ATOM   1731  C   ASP A 145     -14.610 -21.117   0.184  1.00  9.18           C  
ATOM   1732  O   ASP A 145     -13.657 -21.401  -0.535  1.00  8.96           O  
ATOM   1733  CB  ASP A 145     -16.600 -22.666   0.131  1.00 10.99           C  
ATOM   1734  CG  ASP A 145     -17.456 -23.806   0.714  1.00 12.85           C  
ATOM   1735  OD1 ASP A 145     -16.940 -24.598   1.534  1.00 14.15           O  
ATOM   1736  OD2 ASP A 145     -18.603 -23.937   0.233  1.00 15.94           O1-
ATOM   1737  H   ASP A 145     -16.555 -22.039   2.633  1.00 10.70           H  
ATOM   1738  HA  ASP A 145     -14.653 -23.106   0.924  1.00 10.43           H  
ATOM   1739  HB3 ASP A 145     -16.313 -22.961  -0.879  1.00 10.99           H  
ATOM   1740  HB2 ASP A 145     -17.252 -21.798   0.032  1.00 10.99           H  
ATOM   1741  N   ILE A 146     -15.034 -19.861   0.405  1.00  8.44           N  
ATOM   1742  CA  ILE A 146     -14.435 -18.685  -0.226  1.00  8.45           C  
ATOM   1743  C   ILE A 146     -13.013 -18.342   0.269  1.00  7.68           C  
ATOM   1744  O   ILE A 146     -12.245 -17.770  -0.503  1.00  7.65           O  
ATOM   1745  CB  ILE A 146     -15.334 -17.434  -0.091  1.00  8.66           C  
ATOM   1746  CG1 ILE A 146     -14.901 -16.317  -1.062  1.00  9.87           C  
ATOM   1747  CG2 ILE A 146     -15.467 -16.904   1.350  1.00  9.67           C  
ATOM   1748  CD1 ILE A 146     -16.037 -15.394  -1.474  1.00 10.68           C  
ATOM   1749  H   ILE A 146     -15.833 -19.700   1.005  1.00  8.44           H  
ATOM   1750  HA  ILE A 146     -14.366 -18.919  -1.286  1.00  8.45           H  
ATOM   1751  HB  ILE A 146     -16.328 -17.748  -0.398  1.00  8.66           H  
ATOM   1752 HG13 ILE A 146     -14.506 -16.759  -1.978  1.00  9.87           H  
ATOM   1753 HG12 ILE A 146     -14.088 -15.729  -0.638  1.00  9.87           H  
ATOM   1754 HG21 ILE A 146     -16.234 -16.133   1.405  1.00  9.67           H  
ATOM   1755 HG22 ILE A 146     -15.752 -17.694   2.045  1.00  9.67           H  
ATOM   1756 HG23 ILE A 146     -14.539 -16.468   1.714  1.00  9.67           H  
ATOM   1757 HD11 ILE A 146     -15.635 -14.575  -2.066  1.00 10.68           H  
ATOM   1758 HD12 ILE A 146     -16.761 -15.919  -2.093  1.00 10.68           H  
ATOM   1759 HD13 ILE A 146     -16.558 -14.982  -0.611  1.00 10.68           H  
ATOM   1760  N   VAL A 147     -12.667 -18.721   1.512  1.00  7.19           N  
ATOM   1761  CA  VAL A 147     -11.306 -18.600   2.042  1.00  6.84           C  
ATOM   1762  C   VAL A 147     -10.340 -19.565   1.325  1.00  6.93           C  
ATOM   1763  O   VAL A 147      -9.240 -19.148   0.974  1.00  6.92           O  
ATOM   1764  CB  VAL A 147     -11.258 -18.813   3.584  1.00  6.69           C  
ATOM   1765  CG1 VAL A 147      -9.849 -19.007   4.182  1.00  8.04           C  
ATOM   1766  CG2 VAL A 147     -11.978 -17.659   4.305  1.00  7.77           C  
ATOM   1767  H   VAL A 147     -13.337 -19.198   2.098  1.00  7.19           H  
ATOM   1768  HA  VAL A 147     -10.957 -17.586   1.838  1.00  6.84           H  
ATOM   1769  HB  VAL A 147     -11.812 -19.719   3.825  1.00  6.69           H  
ATOM   1770 HG11 VAL A 147      -9.877 -19.013   5.271  1.00  8.04           H  
ATOM   1771 HG12 VAL A 147      -9.405 -19.955   3.877  1.00  8.04           H  
ATOM   1772 HG13 VAL A 147      -9.173 -18.210   3.876  1.00  8.04           H  
ATOM   1773 HG21 VAL A 147     -11.926 -17.769   5.387  1.00  7.77           H  
ATOM   1774 HG22 VAL A 147     -11.537 -16.694   4.052  1.00  7.77           H  
ATOM   1775 HG23 VAL A 147     -13.032 -17.624   4.031  1.00  7.77           H  
ATOM   1776  N   LEU A 148     -10.799 -20.798   1.049  1.00  7.26           N  
ATOM   1777  CA  LEU A 148     -10.073 -21.806   0.270  1.00  7.40           C  
ATOM   1778  C   LEU A 148      -9.925 -21.418  -1.218  1.00  6.87           C  
ATOM   1779  O   LEU A 148      -8.890 -21.717  -1.812  1.00  7.17           O  
ATOM   1780  CB  LEU A 148     -10.779 -23.174   0.419  1.00  8.32           C  
ATOM   1781  CG  LEU A 148     -10.876 -23.700   1.871  1.00 10.96           C  
ATOM   1782  CD1 LEU A 148     -11.840 -24.903   1.967  1.00 13.09           C  
ATOM   1783  CD2 LEU A 148      -9.488 -23.996   2.480  1.00 14.24           C  
ATOM   1784  H   LEU A 148     -11.722 -21.062   1.364  1.00  7.26           H  
ATOM   1785  HA  LEU A 148      -9.066 -21.883   0.684  1.00  7.40           H  
ATOM   1786  HB3 LEU A 148     -10.269 -23.919  -0.194  1.00  8.32           H  
ATOM   1787  HB2 LEU A 148     -11.784 -23.093   0.005  1.00  8.32           H  
ATOM   1788  HG  LEU A 148     -11.323 -22.919   2.484  1.00 10.96           H  
ATOM   1789 HD11 LEU A 148     -12.644 -24.695   2.675  1.00 13.09           H  
ATOM   1790 HD12 LEU A 148     -12.310 -25.128   1.010  1.00 13.09           H  
ATOM   1791 HD13 LEU A 148     -11.347 -25.817   2.298  1.00 13.09           H  
ATOM   1792 HD21 LEU A 148      -9.437 -24.969   2.969  1.00 14.24           H  
ATOM   1793 HD22 LEU A 148      -8.698 -23.977   1.729  1.00 14.24           H  
ATOM   1794 HD23 LEU A 148      -9.234 -23.249   3.234  1.00 14.24           H  
ATOM   1795  N   MET A 149     -10.937 -20.726  -1.774  1.00  6.38           N  
ATOM   1796  CA  MET A 149     -10.929 -20.147  -3.121  1.00  6.59           C  
ATOM   1797  C   MET A 149      -9.941 -18.973  -3.248  1.00  6.07           C  
ATOM   1798  O   MET A 149      -9.231 -18.906  -4.249  1.00  6.41           O  
ATOM   1799  CB  MET A 149     -12.357 -19.707  -3.507  1.00  6.10           C  
ATOM   1800  CG  MET A 149     -13.337 -20.877  -3.707  1.00  6.64           C  
ATOM   1801  SD  MET A 149     -15.089 -20.406  -3.732  1.00  7.75           S  
ATOM   1802  CE  MET A 149     -15.248 -19.878  -5.453  1.00  9.37           C  
ATOM   1803  H   MET A 149     -11.765 -20.549  -1.222  1.00  6.38           H  
ATOM   1804  HA  MET A 149     -10.609 -20.921  -3.822  1.00  6.59           H  
ATOM   1805  HB3 MET A 149     -12.325 -19.119  -4.422  1.00  6.10           H  
ATOM   1806  HB2 MET A 149     -12.744 -19.021  -2.758  1.00  6.10           H  
ATOM   1807  HG3 MET A 149     -13.206 -21.626  -2.931  1.00  6.64           H  
ATOM   1808  HG2 MET A 149     -13.110 -21.397  -4.633  1.00  6.64           H  
ATOM   1809  HE1 MET A 149     -16.235 -19.449  -5.621  1.00  9.37           H  
ATOM   1810  HE2 MET A 149     -14.498 -19.127  -5.696  1.00  9.37           H  
ATOM   1811  HE3 MET A 149     -15.127 -20.729  -6.121  1.00  9.37           H  
ATOM   1812  N   ALA A 150      -9.886 -18.099  -2.227  1.00  6.09           N  
ATOM   1813  CA  ALA A 150      -8.945 -16.980  -2.132  1.00  6.25           C  
ATOM   1814  C   ALA A 150      -7.482 -17.431  -1.986  1.00  6.85           C  
ATOM   1815  O   ALA A 150      -6.617 -16.822  -2.610  1.00  6.98           O  
ATOM   1816  CB  ALA A 150      -9.345 -16.058  -0.971  1.00  6.69           C  
ATOM   1817  H   ALA A 150     -10.517 -18.212  -1.445  1.00  6.09           H  
ATOM   1818  HA  ALA A 150      -9.018 -16.403  -3.056  1.00  6.25           H  
ATOM   1819  HB1 ALA A 150      -8.596 -15.284  -0.793  1.00  6.69           H  
ATOM   1820  HB2 ALA A 150     -10.285 -15.551  -1.176  1.00  6.69           H  
ATOM   1821  HB3 ALA A 150      -9.471 -16.615  -0.043  1.00  6.69           H  
ATOM   1822  N   GLU A 151      -7.242 -18.501  -1.206  1.00  6.89           N  
ATOM   1823  CA  GLU A 151      -5.934 -19.139  -1.021  0.70  7.75           C  
ATOM   1824  C   GLU A 151      -5.383 -19.792  -2.301  1.00  7.16           C  
ATOM   1825  O   GLU A 151      -4.177 -19.723  -2.530  1.00  7.41           O  
ATOM   1826  CB  GLU A 151      -6.021 -20.169   0.122  0.70  7.67           C  
ATOM   1827  CG  GLU A 151      -6.091 -19.523   1.525  0.70  8.97           C  
ATOM   1828  CD  GLU A 151      -6.426 -20.477   2.686  0.70 10.67           C  
ATOM   1829  OE1 GLU A 151      -6.650 -21.685   2.444  0.70 13.43           O  
ATOM   1830  OE2 GLU A 151      -6.456 -19.967   3.828  0.70 13.62           O1-
ATOM   1831  H   GLU A 151      -8.009 -18.920  -0.697  1.00  6.89           H  
ATOM   1832  HA  GLU A 151      -5.222 -18.365  -0.729  1.00  7.75           H  
ATOM   1833  HB3 GLU A 151      -5.170 -20.851   0.087  1.00  7.67           H  
ATOM   1834  HB2 GLU A 151      -6.905 -20.788  -0.042  1.00  7.67           H  
ATOM   1835  HG3 GLU A 151      -6.826 -18.721   1.531  1.00  8.97           H  
ATOM   1836  HG2 GLU A 151      -5.135 -19.044   1.740  1.00  8.97           H  
ATOM   1837  N   ALA A 152      -6.271 -20.383  -3.119  1.00  7.14           N  
ATOM   1838  CA  ALA A 152      -5.938 -20.976  -4.416  1.00  6.96           C  
ATOM   1839  C   ALA A 152      -5.525 -19.929  -5.464  1.00  7.11           C  
ATOM   1840  O   ALA A 152      -4.563 -20.159  -6.196  1.00  7.72           O  
ATOM   1841  CB  ALA A 152      -7.134 -21.801  -4.910  1.00  8.03           C  
ATOM   1842  H   ALA A 152      -7.245 -20.415  -2.850  1.00  7.14           H  
ATOM   1843  HA  ALA A 152      -5.096 -21.655  -4.270  1.00  6.96           H  
ATOM   1844  HB1 ALA A 152      -6.932 -22.257  -5.880  1.00  8.03           H  
ATOM   1845  HB2 ALA A 152      -7.373 -22.604  -4.212  1.00  8.03           H  
ATOM   1846  HB3 ALA A 152      -8.023 -21.179  -5.012  1.00  8.03           H  
ATOM   1847  N   LEU A 153      -6.231 -18.786  -5.481  1.00  6.49           N  
ATOM   1848  CA  LEU A 153      -5.933 -17.632  -6.331  1.00  6.98           C  
ATOM   1849  C   LEU A 153      -4.686 -16.859  -5.859  1.00  6.58           C  
ATOM   1850  O   LEU A 153      -3.979 -16.312  -6.704  1.00  6.54           O  
ATOM   1851  CB  LEU A 153      -7.163 -16.701  -6.374  1.00  7.28           C  
ATOM   1852  CG  LEU A 153      -8.411 -17.305  -7.059  1.00 10.07           C  
ATOM   1853  CD1 LEU A 153      -9.649 -16.424  -6.802  1.00 11.44           C  
ATOM   1854  CD2 LEU A 153      -8.196 -17.597  -8.556  1.00 12.07           C  
ATOM   1855  H   LEU A 153      -7.013 -18.679  -4.849  1.00  6.49           H  
ATOM   1856  HA  LEU A 153      -5.725 -17.992  -7.340  1.00  6.98           H  
ATOM   1857  HB3 LEU A 153      -6.909 -15.766  -6.875  1.00  7.28           H  
ATOM   1858  HB2 LEU A 153      -7.418 -16.431  -5.348  1.00  7.28           H  
ATOM   1859  HG  LEU A 153      -8.618 -18.266  -6.594  1.00 10.07           H  
ATOM   1860 HD11 LEU A 153     -10.060 -15.989  -7.712  1.00 11.44           H  
ATOM   1861 HD12 LEU A 153     -10.438 -17.010  -6.331  1.00 11.44           H  
ATOM   1862 HD13 LEU A 153      -9.432 -15.591  -6.132  1.00 11.44           H  
ATOM   1863 HD21 LEU A 153      -9.040 -17.282  -9.169  1.00 12.07           H  
ATOM   1864 HD22 LEU A 153      -7.310 -17.101  -8.945  1.00 12.07           H  
ATOM   1865 HD23 LEU A 153      -8.066 -18.666  -8.723  1.00 12.07           H  
ATOM   1866  N   GLU A 154      -4.424 -16.845  -4.539  1.00  6.44           N  
ATOM   1867  CA  GLU A 154      -3.242 -16.229  -3.934  1.00  6.93           C  
ATOM   1868  C   GLU A 154      -1.958 -17.029  -4.201  1.00  8.29           C  
ATOM   1869  O   GLU A 154      -0.914 -16.419  -4.426  1.00  6.86           O  
ATOM   1870  CB  GLU A 154      -3.476 -15.961  -2.433  1.00  6.97           C  
ATOM   1871  CG  GLU A 154      -2.306 -15.213  -1.751  1.00  7.17           C  
ATOM   1872  CD  GLU A 154      -2.610 -14.745  -0.323  1.00  8.35           C  
ATOM   1873  OE1 GLU A 154      -3.141 -15.565   0.457  1.00  9.10           O  
ATOM   1874  OE2 GLU A 154      -2.289 -13.573  -0.023  1.00  9.86           O1-
ATOM   1875  H   GLU A 154      -5.075 -17.279  -3.896  1.00  6.44           H  
ATOM   1876  HA  GLU A 154      -3.113 -15.257  -4.403  1.00  6.93           H  
ATOM   1877  HB3 GLU A 154      -3.661 -16.906  -1.922  1.00  6.97           H  
ATOM   1878  HB2 GLU A 154      -4.387 -15.374  -2.315  1.00  6.97           H  
ATOM   1879  HG3 GLU A 154      -2.016 -14.357  -2.364  1.00  7.17           H  
ATOM   1880  HG2 GLU A 154      -1.434 -15.863  -1.700  1.00  7.17           H  
ATOM   1881  N   LYS A 155      -2.065 -18.369  -4.219  1.00  7.90           N  
ATOM   1882  CA  LYS A 155      -0.984 -19.285  -4.584  1.00  8.73           C  
ATOM   1883  C   LYS A 155      -0.531 -19.095  -6.044  1.00  8.02           C  
ATOM   1884  O   LYS A 155       0.672 -19.039  -6.290  1.00  8.35           O  
ATOM   1885  CB  LYS A 155      -1.417 -20.734  -4.268  1.00  9.58           C  
ATOM   1886  CG  LYS A 155      -0.369 -21.808  -4.614  1.00 11.72           C  
ATOM   1887  CD  LYS A 155      -0.785 -23.214  -4.161  1.00 12.60           C  
ATOM   1888  CE  LYS A 155       0.266 -24.274  -4.531  1.00 15.18           C  
ATOM   1889  NZ  LYS A 155      -0.145 -25.623  -4.103  1.00 18.17           N1+
ATOM   1890  H   LYS A 155      -2.953 -18.796  -3.991  1.00  7.90           H  
ATOM   1891  HA  LYS A 155      -0.132 -19.046  -3.943  1.00  8.73           H  
ATOM   1892  HB3 LYS A 155      -2.346 -20.963  -4.793  1.00  9.58           H  
ATOM   1893  HB2 LYS A 155      -1.649 -20.801  -3.205  1.00  9.58           H  
ATOM   1894  HG3 LYS A 155       0.587 -21.544  -4.160  1.00 11.72           H  
ATOM   1895  HG2 LYS A 155      -0.205 -21.829  -5.690  1.00 11.72           H  
ATOM   1896  HD3 LYS A 155      -1.745 -23.465  -4.615  1.00 12.60           H  
ATOM   1897  HD2 LYS A 155      -0.946 -23.209  -3.082  1.00 12.60           H  
ATOM   1898  HE3 LYS A 155       1.223 -24.036  -4.064  1.00 15.18           H  
ATOM   1899  HE2 LYS A 155       0.429 -24.285  -5.609  1.00 15.18           H  
ATOM   1900  HZ1 LYS A 155      -1.015 -25.871  -4.552  1.00 18.17           H  
ATOM   1901  HZ2 LYS A 155       0.568 -26.291  -4.360  1.00 18.17           H  
ATOM   1902  HZ3 LYS A 155      -0.269 -25.636  -3.100  1.00 18.17           H  
ATOM   1903  N   LEU A 156      -1.499 -18.948  -6.966  1.00  7.72           N  
ATOM   1904  CA  LEU A 156      -1.269 -18.616  -8.376  1.00  8.05           C  
ATOM   1905  C   LEU A 156      -0.633 -17.227  -8.561  1.00  7.30           C  
ATOM   1906  O   LEU A 156       0.285 -17.096  -9.368  1.00  7.73           O  
ATOM   1907  CB  LEU A 156      -2.605 -18.690  -9.145  1.00  8.89           C  
ATOM   1908  CG  LEU A 156      -3.143 -20.117  -9.375  1.00 10.62           C  
ATOM   1909  CD1 LEU A 156      -4.603 -20.069  -9.876  1.00 12.72           C  
ATOM   1910  CD2 LEU A 156      -2.224 -20.946 -10.299  1.00 13.97           C  
ATOM   1911  H   LEU A 156      -2.466 -19.011  -6.678  1.00  7.72           H  
ATOM   1912  HA  LEU A 156      -0.571 -19.348  -8.785  1.00  8.05           H  
ATOM   1913  HB3 LEU A 156      -2.504 -18.200 -10.114  1.00  8.89           H  
ATOM   1914  HB2 LEU A 156      -3.351 -18.112  -8.597  1.00  8.89           H  
ATOM   1915  HG  LEU A 156      -3.164 -20.622  -8.409  1.00 10.62           H  
ATOM   1916 HD11 LEU A 156      -4.717 -20.475 -10.881  1.00 12.72           H  
ATOM   1917 HD12 LEU A 156      -5.255 -20.641  -9.215  1.00 12.72           H  
ATOM   1918 HD13 LEU A 156      -4.998 -19.053  -9.908  1.00 12.72           H  
ATOM   1919 HD21 LEU A 156      -2.769 -21.457 -11.092  1.00 13.97           H  
ATOM   1920 HD22 LEU A 156      -1.467 -20.328 -10.784  1.00 13.97           H  
ATOM   1921 HD23 LEU A 156      -1.699 -21.713  -9.730  1.00 13.97           H  
ATOM   1922  N   PHE A 157      -1.118 -16.235  -7.795  1.00  6.65           N  
ATOM   1923  CA  PHE A 157      -0.614 -14.863  -7.763  1.00  6.54           C  
ATOM   1924  C   PHE A 157       0.861 -14.760  -7.341  1.00  6.46           C  
ATOM   1925  O   PHE A 157       1.651 -14.180  -8.082  1.00  6.75           O  
ATOM   1926  CB  PHE A 157      -1.576 -13.982  -6.934  1.00  6.95           C  
ATOM   1927  CG  PHE A 157      -1.070 -12.624  -6.479  1.00  7.37           C  
ATOM   1928  CD1 PHE A 157      -0.987 -11.556  -7.394  1.00  7.94           C  
ATOM   1929  CD2 PHE A 157      -0.555 -12.455  -5.176  1.00  9.16           C  
ATOM   1930  CE1 PHE A 157      -0.452 -10.339  -6.991  1.00  9.38           C  
ATOM   1931  CE2 PHE A 157      -0.042 -11.227  -4.787  1.00 10.87           C  
ATOM   1932  CZ  PHE A 157       0.001 -10.172  -5.689  1.00 10.19           C  
ATOM   1933  H   PHE A 157      -1.888 -16.432  -7.169  1.00  6.65           H  
ATOM   1934  HA  PHE A 157      -0.657 -14.490  -8.789  1.00  6.54           H  
ATOM   1935  HB3 PHE A 157      -1.895 -14.526  -6.050  1.00  6.95           H  
ATOM   1936  HB2 PHE A 157      -2.482 -13.818  -7.514  1.00  6.95           H  
ATOM   1937  HD1 PHE A 157      -1.346 -11.679  -8.403  1.00  7.94           H  
ATOM   1938  HD2 PHE A 157      -0.576 -13.275  -4.472  1.00  9.16           H  
ATOM   1939  HE1 PHE A 157      -0.391  -9.520  -7.690  1.00  9.38           H  
ATOM   1940  HE2 PHE A 157       0.330 -11.091  -3.784  1.00 10.87           H  
ATOM   1941  HZ  PHE A 157       0.395  -9.217  -5.377  1.00 10.19           H  
ATOM   1942  N   LEU A 158       1.207 -15.359  -6.188  1.00  6.50           N  
ATOM   1943  CA  LEU A 158       2.557 -15.364  -5.618  1.00  7.58           C  
ATOM   1944  C   LEU A 158       3.608 -16.063  -6.499  1.00  8.40           C  
ATOM   1945  O   LEU A 158       4.755 -15.618  -6.501  1.00  8.27           O  
ATOM   1946  CB  LEU A 158       2.527 -15.990  -4.205  1.00  8.01           C  
ATOM   1947  CG  LEU A 158       1.896 -15.090  -3.116  1.00  9.40           C  
ATOM   1948  CD1 LEU A 158       1.718 -15.865  -1.796  1.00 10.59           C  
ATOM   1949  CD2 LEU A 158       2.674 -13.775  -2.902  1.00 11.57           C  
ATOM   1950  H   LEU A 158       0.494 -15.823  -5.639  1.00  6.50           H  
ATOM   1951  HA  LEU A 158       2.871 -14.322  -5.539  1.00  7.58           H  
ATOM   1952  HB3 LEU A 158       3.540 -16.238  -3.886  1.00  8.01           H  
ATOM   1953  HB2 LEU A 158       1.994 -16.941  -4.257  1.00  8.01           H  
ATOM   1954  HG  LEU A 158       0.895 -14.821  -3.452  1.00  9.40           H  
ATOM   1955 HD11 LEU A 158       0.803 -15.561  -1.289  1.00 10.59           H  
ATOM   1956 HD12 LEU A 158       1.656 -16.941  -1.958  1.00 10.59           H  
ATOM   1957 HD13 LEU A 158       2.544 -15.692  -1.106  1.00 10.59           H  
ATOM   1958 HD21 LEU A 158       2.824 -13.550  -1.846  1.00 11.57           H  
ATOM   1959 HD22 LEU A 158       3.660 -13.800  -3.367  1.00 11.57           H  
ATOM   1960 HD23 LEU A 158       2.132 -12.933  -3.333  1.00 11.57           H  
ATOM   1961  N   GLN A 159       3.205 -17.104  -7.251  1.00  8.38           N  
ATOM   1962  CA  GLN A 159       4.056 -17.788  -8.229  1.00  9.90           C  
ATOM   1963  C   GLN A 159       4.445 -16.909  -9.430  1.00  8.90           C  
ATOM   1964  O   GLN A 159       5.593 -16.981  -9.865  1.00  9.43           O  
ATOM   1965  CB  GLN A 159       3.390 -19.098  -8.695  1.00 10.13           C  
ATOM   1966  CG  GLN A 159       3.466 -20.225  -7.648  1.00 13.86           C  
ATOM   1967  CD  GLN A 159       2.719 -21.473  -8.115  1.00 15.03           C  
ATOM   1968  OE1 GLN A 159       3.318 -22.395  -8.662  1.00 20.47           O  
ATOM   1969  NE2 GLN A 159       1.402 -21.505  -7.910  1.00 20.33           N  
ATOM   1970  H   GLN A 159       2.248 -17.421  -7.189  1.00  8.38           H  
ATOM   1971  HA  GLN A 159       4.988 -18.050  -7.722  1.00  9.90           H  
ATOM   1972  HB3 GLN A 159       3.868 -19.451  -9.611  1.00 10.13           H  
ATOM   1973  HB2 GLN A 159       2.349 -18.900  -8.959  1.00 10.13           H  
ATOM   1974  HG3 GLN A 159       3.063 -19.897  -6.691  1.00 13.86           H  
ATOM   1975  HG2 GLN A 159       4.508 -20.487  -7.464  1.00 13.86           H  
ATOM   1976 HE22 GLN A 159       0.858 -22.298  -8.217  1.00 20.33           H  
ATOM   1977 HE21 GLN A 159       0.945 -20.727  -7.451  1.00 20.33           H  
ATOM   1978  N   LYS A 160       3.504 -16.085  -9.924  1.00  8.18           N  
ATOM   1979  CA  LYS A 160       3.745 -15.165 -11.037  1.00  8.41           C  
ATOM   1980  C   LYS A 160       4.457 -13.872 -10.608  1.00  8.40           C  
ATOM   1981  O   LYS A 160       5.215 -13.334 -11.411  1.00  9.23           O  
ATOM   1982  CB  LYS A 160       2.426 -14.861 -11.778  1.00  8.53           C  
ATOM   1983  CG  LYS A 160       1.738 -16.082 -12.420  1.00  8.36           C  
ATOM   1984  CD  LYS A 160       2.648 -16.890 -13.358  1.00  9.18           C  
ATOM   1985  CE  LYS A 160       1.890 -17.976 -14.132  1.00 10.82           C  
ATOM   1986  NZ  LYS A 160       2.807 -18.765 -14.974  1.00 12.63           N1+
ATOM   1987  H   LYS A 160       2.580 -16.072  -9.515  1.00  8.18           H  
ATOM   1988  HA  LYS A 160       4.425 -15.647 -11.742  1.00  8.41           H  
ATOM   1989  HB3 LYS A 160       2.637 -14.150 -12.578  1.00  8.53           H  
ATOM   1990  HB2 LYS A 160       1.725 -14.367 -11.104  1.00  8.53           H  
ATOM   1991  HG3 LYS A 160       0.860 -15.738 -12.968  1.00  8.36           H  
ATOM   1992  HG2 LYS A 160       1.361 -16.742 -11.642  1.00  8.36           H  
ATOM   1993  HD3 LYS A 160       3.430 -17.370 -12.768  1.00  9.18           H  
ATOM   1994  HD2 LYS A 160       3.157 -16.214 -14.049  1.00  9.18           H  
ATOM   1995  HE3 LYS A 160       1.123 -17.528 -14.765  1.00 10.82           H  
ATOM   1996  HE2 LYS A 160       1.384 -18.648 -13.440  1.00 10.82           H  
ATOM   1997  HZ1 LYS A 160       3.514 -19.192 -14.391  1.00 12.63           H  
ATOM   1998  HZ2 LYS A 160       2.292 -19.485 -15.460  1.00 12.63           H  
ATOM   1999  HZ3 LYS A 160       3.257 -18.158 -15.644  1.00 12.63           H  
ATOM   2000  N   ILE A 161       4.248 -13.410  -9.362  1.00  9.06           N  
ATOM   2001  CA  ILE A 161       4.949 -12.256  -8.787  0.70  9.87           C  
ATOM   2002  C   ILE A 161       6.416 -12.562  -8.409  1.00  9.96           C  
ATOM   2003  O   ILE A 161       7.239 -11.647  -8.427  1.00 10.31           O  
ATOM   2004  CB  ILE A 161       4.162 -11.653  -7.583  0.70 10.77           C  
ATOM   2005  CG1 ILE A 161       2.826 -11.029  -8.048  0.70 12.87           C  
ATOM   2006  CG2 ILE A 161       4.930 -10.640  -6.702  0.70 11.58           C  
ATOM   2007  CD1 ILE A 161       2.937  -9.928  -9.111  0.70 13.00           C  
ATOM   2008  H   ILE A 161       3.587 -13.883  -8.758  1.00  9.06           H  
ATOM   2009  HA  ILE A 161       5.010 -11.495  -9.565  1.00  9.87           H  
ATOM   2010  HB  ILE A 161       3.895 -12.483  -6.926  1.00 10.77           H  
ATOM   2011 HG13 ILE A 161       2.294 -10.641  -7.181  1.00 12.87           H  
ATOM   2012 HG12 ILE A 161       2.180 -11.801  -8.459  1.00 12.87           H  
ATOM   2013 HG21 ILE A 161       4.277 -10.204  -5.945  1.00 11.58           H  
ATOM   2014 HG22 ILE A 161       5.753 -11.110  -6.164  1.00 11.58           H  
ATOM   2015 HG23 ILE A 161       5.341  -9.820  -7.292  1.00 11.58           H  
ATOM   2016 HD11 ILE A 161       2.023  -9.337  -9.123  1.00 13.00           H  
ATOM   2017 HD12 ILE A 161       3.771  -9.252  -8.925  1.00 13.00           H  
ATOM   2018 HD13 ILE A 161       3.061 -10.349 -10.108  1.00 13.00           H  
ATOM   2019  N   ASN A 162       6.740 -13.847  -8.173  1.00 10.53           N  
ATOM   2020  CA  ASN A 162       8.114 -14.355  -8.096  1.00 11.70           C  
ATOM   2021  C   ASN A 162       8.855 -14.262  -9.453  1.00 12.56           C  
ATOM   2022  O   ASN A 162      10.080 -14.143  -9.459  1.00 13.58           O  
ATOM   2023  CB  ASN A 162       8.076 -15.813  -7.573  1.00 11.92           C  
ATOM   2024  CG  ASN A 162       9.427 -16.331  -7.073  1.00 13.23           C  
ATOM   2025  OD1 ASN A 162      10.130 -17.033  -7.796  1.00 15.48           O  
ATOM   2026  ND2 ASN A 162       9.791 -15.997  -5.834  1.00 14.38           N  
ATOM   2027  H   ASN A 162       6.009 -14.545  -8.154  1.00 10.53           H  
ATOM   2028  HA  ASN A 162       8.691 -13.741  -7.401  1.00 11.70           H  
ATOM   2029  HB3 ASN A 162       7.686 -16.489  -8.335  1.00 11.92           H  
ATOM   2030  HB2 ASN A 162       7.386 -15.881  -6.731  1.00 11.92           H  
ATOM   2031 HD22 ASN A 162      10.677 -16.315  -5.468  1.00 14.38           H  
ATOM   2032 HD21 ASN A 162       9.192 -15.425  -5.257  1.00 14.38           H  
ATOM   2033  N   GLU A 163       8.093 -14.284 -10.560  1.00 13.25           N  
ATOM   2034  CA  GLU A 163       8.569 -14.200 -11.942  1.00 15.04           C  
ATOM   2035  C   GLU A 163       8.290 -12.821 -12.587  1.00 14.58           C  
ATOM   2036  O   GLU A 163       8.316 -12.728 -13.814  1.00 14.94           O  
ATOM   2037  CB  GLU A 163       7.929 -15.349 -12.755  1.00 15.51           C  
ATOM   2038  CG  GLU A 163       8.274 -16.761 -12.234  1.00 17.49           C  
ATOM   2039  CD  GLU A 163       7.654 -17.871 -13.094  1.00 18.35           C  
ATOM   2040  OE1 GLU A 163       8.440 -18.647 -13.680  1.00 21.87           O  
ATOM   2041  OE2 GLU A 163       6.404 -17.933 -13.152  1.00 21.88           O1-
ATOM   2042  H   GLU A 163       7.092 -14.374 -10.458  1.00 13.25           H  
ATOM   2043  HA  GLU A 163       9.651 -14.336 -11.969  1.00 15.04           H  
ATOM   2044  HB3 GLU A 163       8.240 -15.284 -13.799  1.00 15.51           H  
ATOM   2045  HB2 GLU A 163       6.846 -15.223 -12.755  1.00 15.51           H  
ATOM   2046  HG3 GLU A 163       7.918 -16.889 -11.211  1.00 17.49           H  
ATOM   2047  HG2 GLU A 163       9.358 -16.878 -12.192  1.00 17.49           H  
ATOM   2048  N   LEU A 164       8.036 -11.773 -11.776  1.00 14.20           N  
ATOM   2049  CA  LEU A 164       7.808 -10.394 -12.232  1.00 14.70           C  
ATOM   2050  C   LEU A 164       9.090  -9.829 -12.900  1.00 15.78           C  
ATOM   2051  O   LEU A 164      10.121  -9.785 -12.228  1.00 15.99           O  
ATOM   2052  CB  LEU A 164       7.391  -9.540 -11.007  1.00 14.34           C  
ATOM   2053  CG  LEU A 164       6.973  -8.081 -11.326  1.00 13.84           C  
ATOM   2054  CD1 LEU A 164       5.606  -8.017 -12.043  1.00 13.86           C  
ATOM   2055  CD2 LEU A 164       6.994  -7.206 -10.058  1.00 14.12           C  
ATOM   2056  H   LEU A 164       8.034 -11.915 -10.775  1.00 14.20           H  
ATOM   2057  HA  LEU A 164       6.965 -10.440 -12.918  1.00 14.70           H  
ATOM   2058  HB3 LEU A 164       8.220  -9.526 -10.297  1.00 14.34           H  
ATOM   2059  HB2 LEU A 164       6.569 -10.027 -10.483  1.00 14.34           H  
ATOM   2060  HG  LEU A 164       7.709  -7.644 -12.001  1.00 13.84           H  
ATOM   2061 HD11 LEU A 164       5.707  -7.583 -13.038  1.00 13.86           H  
ATOM   2062 HD12 LEU A 164       5.163  -9.006 -12.159  1.00 13.86           H  
ATOM   2063 HD13 LEU A 164       4.874  -7.413 -11.506  1.00 13.86           H  
ATOM   2064 HD21 LEU A 164       6.237  -6.422 -10.078  1.00 14.12           H  
ATOM   2065 HD22 LEU A 164       6.835  -7.796  -9.154  1.00 14.12           H  
ATOM   2066 HD23 LEU A 164       7.957  -6.704  -9.957  1.00 14.12           H  
ATOM   2067  N   PRO A 165       9.029  -9.445 -14.199  1.00 16.81           N  
ATOM   2068  CA  PRO A 165      10.222  -9.005 -14.953  1.00 18.40           C  
ATOM   2069  C   PRO A 165      10.768  -7.647 -14.476  1.00 19.83           C  
ATOM   2070  O   PRO A 165       9.979  -6.767 -14.145  1.00 19.80           O  
ATOM   2071  CB  PRO A 165       9.710  -8.928 -16.403  1.00 18.51           C  
ATOM   2072  CG  PRO A 165       8.228  -8.610 -16.277  1.00 18.17           C  
ATOM   2073  CD  PRO A 165       7.825  -9.393 -15.034  1.00 16.98           C  
ATOM   2074  HA  PRO A 165      11.012  -9.754 -14.880  1.00 18.40           H  
ATOM   2075  HB3 PRO A 165       9.834  -9.901 -16.879  1.00 18.51           H  
ATOM   2076  HB2 PRO A 165      10.240  -8.199 -17.017  1.00 18.51           H  
ATOM   2077  HG3 PRO A 165       7.647  -8.874 -17.161  1.00 18.17           H  
ATOM   2078  HG2 PRO A 165       8.095  -7.542 -16.097  1.00 18.17           H  
ATOM   2079  HD2 PRO A 165       6.982  -8.909 -14.541  1.00 16.98           H  
ATOM   2080  HD3 PRO A 165       7.535 -10.410 -15.301  1.00 16.98           H  
ATOM   2081  N   THR A 166      12.102  -7.486 -14.466  1.00 21.51           N  
ATOM   2082  CA  THR A 166      12.776  -6.215 -14.166  1.00 23.04           C  
ATOM   2083  C   THR A 166      12.419  -5.122 -15.202  1.00 23.15           C  
ATOM   2084  O   THR A 166      12.284  -5.439 -16.386  1.00 22.96           O  
ATOM   2085  CB  THR A 166      14.320  -6.392 -14.162  1.00 23.49           C  
ATOM   2086  OG1 THR A 166      14.841  -6.716 -15.440  1.00 25.81           O  
ATOM   2087  CG2 THR A 166      14.807  -7.447 -13.156  1.00 24.67           C  
ATOM   2088  H   THR A 166      12.704  -8.243 -14.755  1.00 21.51           H  
ATOM   2089  HA  THR A 166      12.454  -5.884 -13.177  1.00 23.04           H  
ATOM   2090  HB  THR A 166      14.772  -5.440 -13.878  1.00 23.49           H  
ATOM   2091  HG1 THR A 166      14.608  -6.015 -16.055  1.00 25.81           H  
ATOM   2092 HG21 THR A 166      15.896  -7.487 -13.129  1.00 24.67           H  
ATOM   2093 HG22 THR A 166      14.463  -7.213 -12.148  1.00 24.67           H  
ATOM   2094 HG23 THR A 166      14.448  -8.445 -13.409  1.00 24.67           H  
ATOM   2095  N   GLU A 167      12.255  -3.869 -14.737  1.00 24.23           N  
ATOM   2096  CA  GLU A 167      11.854  -2.736 -15.579  1.00 25.29           C  
ATOM   2097  C   GLU A 167      12.863  -2.415 -16.696  1.00 25.67           C  
ATOM   2098  O   GLU A 167      14.060  -2.300 -16.430  1.00 26.02           O  
ATOM   2099  CB  GLU A 167      11.544  -1.479 -14.740  1.00 25.49           C  
ATOM   2100  CG  GLU A 167      10.267  -1.610 -13.877  1.00 25.89           C  
ATOM   2101  CD  GLU A 167       9.730  -0.296 -13.277  1.00 26.58           C  
ATOM   2102  OE1 GLU A 167      10.431   0.740 -13.330  1.00 29.67           O  
ATOM   2103  OE2 GLU A 167       8.584  -0.338 -12.777  1.00 28.11           O1-
ATOM   2104  H   GLU A 167      12.386  -3.669 -13.756  1.00 24.23           H  
ATOM   2105  HA  GLU A 167      10.922  -3.035 -16.056  1.00 25.29           H  
ATOM   2106  HB3 GLU A 167      11.444  -0.623 -15.410  1.00 25.49           H  
ATOM   2107  HB2 GLU A 167      12.392  -1.254 -14.092  1.00 25.49           H  
ATOM   2108  HG3 GLU A 167      10.452  -2.309 -13.060  1.00 25.89           H  
ATOM   2109  HG2 GLU A 167       9.471  -2.048 -14.481  1.00 25.89           H  
ATOM   2110  N   GLU A 168      12.332  -2.273 -17.919  1.00 26.39           N  
ATOM   2111  CA  GLU A 168      13.071  -1.929 -19.132  1.00 27.06           C  
ATOM   2112  C   GLU A 168      13.392  -0.425 -19.194  1.00 27.44           C  
ATOM   2113  O   GLU A 168      12.627   0.392 -18.677  1.00 28.08           O  
ATOM   2114  CB  GLU A 168      12.237  -2.369 -20.353  1.00 27.05           C  
ATOM   2115  CG  GLU A 168      12.107  -3.907 -20.471  1.00 27.56           C  
ATOM   2116  CD  GLU A 168      11.134  -4.417 -21.548  1.00 28.46           C  
ATOM   2117  OE1 GLU A 168      10.563  -3.594 -22.299  1.00 30.89           O  
ATOM   2118  OE2 GLU A 168      10.965  -5.655 -21.595  1.00 31.20           O1-
ATOM   2119  H   GLU A 168      11.335  -2.395 -18.039  1.00 26.39           H  
ATOM   2120  HA  GLU A 168      14.014  -2.480 -19.135  1.00 27.06           H  
ATOM   2121  HB3 GLU A 168      12.677  -1.973 -21.270  1.00 27.05           H  
ATOM   2122  HB2 GLU A 168      11.243  -1.923 -20.278  1.00 27.05           H  
ATOM   2123  HG3 GLU A 168      11.797  -4.329 -19.516  1.00 27.56           H  
ATOM   2124  HG2 GLU A 168      13.092  -4.330 -20.676  1.00 27.56           H  
ATOM   2125  N   NMA A 168A     14.512  -0.096 -19.854  1.00  0.00           N  
ATOM   2126  CA  NMA A 168A     14.962   1.278 -20.020  1.00  0.00           C  
ATOM   2127  H   NMA A 168A     15.082  -0.822 -20.263  1.00  0.00           H  
ATOM   2128  HA1 NMA A 168A     15.957   1.293 -20.464  1.00  0.00           H  
ATOM   2129  HA2 NMA A 168A     14.287   1.825 -20.680  1.00  0.00           H  
ATOM   2130  HA3 NMA A 168A     15.010   1.797 -19.062  1.00  0.00           H  
TER    2131      NMA A 168A
HETATM 2132  O   HOH A 307     -15.243  -9.447  -4.685  1.00  8.74           O  
ANISOU 2132  O   HOH A 307      903   1414   1002    -15    -16   -103
HETATM 2133  H1  HOH A 307     -15.575 -10.384  -4.823  1.00  8.74           H  
HETATM 2134  H2  HOH A 307     -15.605  -8.877  -5.429  1.00  8.74           H  
HETATM 2135  O   HOH A 320     -12.150 -10.709  -1.623  1.00 12.38           O  
ANISOU 2135  O   HOH A 320     1608   1101   1991   -107   -474    172
HETATM 2136  H1  HOH A 320     -11.222 -10.463  -1.332  1.00 12.38           H  
HETATM 2137  H2  HOH A 320     -12.599  -9.900  -2.015  1.00 12.38           H  
HETATM 2138  O   HOH A 326     -13.771  -9.952   0.708  1.00 11.71           O  
ANISOU 2138  O   HOH A 326     2037   1064   1349   -142   -380    -95
HETATM 2139  H1  HOH A 326     -14.532 -10.602   0.806  1.00 11.71           H  
HETATM 2140  H2  HOH A 326     -13.165 -10.272  -0.025  1.00 11.71           H  
HETATM 2141  O   HOH A 334     -13.624  -8.387  -2.526  1.00 11.73           O  
ANISOU 2141  O   HOH A 334     1937   1559    956   -570    -62    -57
HETATM 2142  H1  HOH A 334     -13.002  -7.704  -2.918  1.00 11.73           H  
HETATM 2143  H2  HOH A 334     -14.264  -8.693  -3.239  1.00 11.73           H  
HETATM 2144  O1  LIG A4000     -15.985 -11.757   0.656  0.93 27.41           O  
HETATM 2145  C19 LIG A4000     -16.830 -12.085  -0.184  0.93 27.52           C  
HETATM 2146  C17 LIG A4000     -18.187 -12.503   0.211  0.93 23.92           C  
HETATM 2147  C18 LIG A4000     -18.519 -12.419   1.694  0.93 27.00           C  
HETATM 2148  C16 LIG A4000     -19.085 -12.955  -0.700  0.93 25.57           C  
HETATM 2149  N3  LIG A4000     -16.583 -12.106  -1.541  0.93 31.47           N  
HETATM 2150  C20 LIG A4000     -15.243 -11.707  -1.982  0.93 30.43           C  
HETATM 2151  C21 LIG A4000     -17.519 -12.594  -2.422  0.93 26.69           C  
HETATM 2152  C15 LIG A4000     -18.756 -13.047  -2.117  0.93 24.45           C  
HETATM 2153  C7  LIG A4000     -19.641 -13.576  -3.168  0.93 28.04           C  
HETATM 2154  N2  LIG A4000     -19.600 -13.080  -4.386  0.93 27.75           N  
HETATM 2155  C8  LIG A4000     -20.499 -13.797  -5.118  0.93 27.30           C  
HETATM 2156  C14 LIG A4000     -21.129 -14.776  -4.319  0.93 28.50           C  
HETATM 2157  C13 LIG A4000     -22.100 -15.643  -4.841  0.93 26.24           C  
HETATM 2158  C12 LIG A4000     -22.416 -15.494  -6.194  0.93 27.06           C  
HETATM 2159  C11 LIG A4000     -21.798 -14.535  -6.994  0.93 26.99           C  
HETATM 2160  C9  LIG A4000     -20.833 -13.672  -6.473  0.93 27.21           C  
HETATM 2161  N1  LIG A4000     -20.567 -14.616  -3.063  0.93 27.48           N  
HETATM 2162  C6  LIG A4000     -20.892 -15.458  -1.905  0.93 28.69           C  
HETATM 2163  C5  LIG A4000     -19.802 -16.513  -1.594  0.93 28.42           C  
HETATM 2164  C4  LIG A4000     -19.478 -17.430  -2.798  0.93 31.27           C  
HETATM 2165  C3  LIG A4000     -18.467 -18.527  -2.432  0.93 30.95           C  
HETATM 2166  C2  LIG A4000     -18.878 -19.321  -1.172  0.93 30.14           C  
HETATM 2167  C22 LIG A4000     -20.213 -17.359  -0.361  0.93 27.97           C  
HETATM 2168  N   LIG A4000     -19.148 -18.350  -0.090  0.93 29.17           N  
HETATM 2169  C1  LIG A4000     -18.622 -18.536   1.152  0.93 29.97           C  
HETATM 2170  O   LIG A4000     -17.870 -19.473   1.430  0.93 31.33           O  
HETATM 2171  C   LIG A4000     -18.839 -17.470   2.232  0.93 27.75           C  
HETATM 2172 H181 LIG A4000     -19.506 -12.825   1.915  1.00 27.00           H  
HETATM 2173 H182 LIG A4000     -17.802 -12.991   2.279  1.00 27.00           H  
HETATM 2174 H183 LIG A4000     -18.494 -11.383   2.035  1.00 27.00           H  
HETATM 2175 HC16 LIG A4000     -20.069 -13.214  -0.357  1.00 25.57           H  
HETATM 2176 H201 LIG A4000     -15.213 -11.542  -3.059  1.00 30.43           H  
HETATM 2177 H202 LIG A4000     -14.931 -10.777  -1.508  1.00 30.43           H  
HETATM 2178 H203 LIG A4000     -14.513 -12.481  -1.743  1.00 30.43           H  
HETATM 2179 HC21 LIG A4000     -17.135 -12.610  -3.430  1.00 26.69           H  
HETATM 2180 HC13 LIG A4000     -22.588 -16.394  -4.238  1.00 26.24           H  
HETATM 2181 HC12 LIG A4000     -23.158 -16.144  -6.634  1.00 27.06           H  
HETATM 2182 HC11 LIG A4000     -22.069 -14.458  -8.036  1.00 26.99           H  
HETATM 2183  HC9 LIG A4000     -20.360 -12.932  -7.100  1.00 27.21           H  
HETATM 2184 H6_1 LIG A4000     -21.840 -15.961  -2.100  1.00 28.69           H  
HETATM 2185 H6_2 LIG A4000     -21.101 -14.828  -1.047  1.00 28.69           H  
HETATM 2186  HC5 LIG A4000     -18.887 -15.989  -1.315  1.00 28.42           H  
HETATM 2187 H4_1 LIG A4000     -19.127 -16.848  -3.651  1.00 31.27           H  
HETATM 2188 H4_2 LIG A4000     -20.400 -17.906  -3.139  1.00 31.27           H  
HETATM 2189 H3_1 LIG A4000     -17.477 -18.094  -2.293  1.00 30.95           H  
HETATM 2190 H3_2 LIG A4000     -18.353 -19.216  -3.269  1.00 30.95           H  
HETATM 2191 H2_1 LIG A4000     -18.077 -20.018  -0.928  1.00 30.14           H  
HETATM 2192 H2_2 LIG A4000     -19.794 -19.882  -1.367  1.00 30.14           H  
HETATM 2193 H221 LIG A4000     -21.137 -17.897  -0.578  1.00 27.97           H  
HETATM 2194 H222 LIG A4000     -20.417 -16.700   0.482  1.00 27.97           H  
HETATM 2195 1HXT LIG A4000     -18.158 -17.626   3.070  1.00 27.75           H  
HETATM 2196 2HXT LIG A4000     -18.651 -16.470   1.841  1.00 27.75           H  
HETATM 2197 3HXT LIG A4000     -19.858 -17.516   2.616  1.00 27.75           H  
CONECT 2144 2145
CONECT 2144 2145
CONECT 2145 2144 2146 2149
CONECT 2145 2144
CONECT 2146 2145 2147 2148
CONECT 2146 2148
CONECT 2147 2146 2172 2173 2174
CONECT 2148 2146 2152 2175
CONECT 2148 2146
CONECT 2149 2145 2150 2151
CONECT 2150 2149 2176 2177 2178
CONECT 2151 2149 2152 2179
CONECT 2151 2152
CONECT 2152 2148 2151 2153
CONECT 2152 2151
CONECT 2153 2152 2154 2161
CONECT 2153 2154
CONECT 2154 2153 2155
CONECT 2154 2153
CONECT 2155 2154 2156 2160
CONECT 2155 2156
CONECT 2156 2155 2157 2161
CONECT 2156 2155
CONECT 2157 2156 2158 2180
CONECT 2157 2158
CONECT 2158 2157 2159 2181
CONECT 2158 2157
CONECT 2159 2158 2160 2182
CONECT 2159 2160
CONECT 2160 2155 2159 2183
CONECT 2160 2159
CONECT 2161 2153 2156 2162
CONECT 2162 2161 2163 2184 2185
CONECT 2163 2162 2164 2167 2186
CONECT 2164 2163 2165 2187 2188
CONECT 2165 2164 2166 2189 2190
CONECT 2166 2165 2168 2191 2192
CONECT 2167 2163 2168 2193 2194
CONECT 2168 2166 2167 2169
CONECT 2169 2168 2170 2171
CONECT 2169 2170
CONECT 2170 2169
CONECT 2170 2169
CONECT 2171 2169 2195 2196 2197
CONECT    1    4    5    6
CONECT 2126 2128 2129 2130
CONECT 2132 2133 2134
CONECT 2135 2136 2137
CONECT 2138 2139 2140
CONECT 2141 2142 2143
CONECT    4    1
CONECT    5    1
CONECT    6    1
CONECT 2128 2126
CONECT 2129 2126
CONECT 2130 2126
CONECT 2133 2132
CONECT 2134 2132
CONECT 2136 2135
CONECT 2137 2135
CONECT 2139 2138
CONECT 2140 2138
CONECT 2142 2141
CONECT 2143 2141
CONECT 2172 2147
CONECT 2173 2147
CONECT 2174 2147
CONECT 2175 2148
CONECT 2176 2150
CONECT 2177 2150
CONECT 2178 2150
CONECT 2179 2151
CONECT 2180 2157
CONECT 2181 2158
CONECT 2182 2159
CONECT 2183 2160
CONECT 2184 2162
CONECT 2185 2162
CONECT 2186 2163
CONECT 2187 2164
CONECT 2188 2164
CONECT 2189 2165
CONECT 2190 2165
CONECT 2191 2166
CONECT 2192 2166
CONECT 2193 2167
CONECT 2194 2167
CONECT 2195 2171
CONECT 2196 2171
CONECT 2197 2171
END   
